# Supplementary material for: Generative adversarial networks for generating synthetic features for Wi-Fi signal quality
Source: PLoS One. 2021 Nov 23;16(11):e0260308. doi: 10.1371/journal.pone.0260308 (PMC8610258; doi:10.1371/journal.pone.0260308)
Supplement: S1 Dataset — The dataset contains KPIs regarding 1595 devices. (CSV) [file pone.0260308.s007.csv]

monitored_point_id	avg_ss	min_ss	max_ss	var_ss	n	oui	freq
1	-56	-62	-51	1.32	135	Manuf. A	2.4GHz
2	-51	-70	-26	81.33	133	Manuf. A	2.4GHz
3	-90	-93	-84	2.06	170	Manuf. A	5GHz
4	-72	-92	-53	96.03	128	Manuf. A	5GHz
5	-64	-73	-55	5.23	128	Manuf. A	5GHz
6	-59	-62	-55	0.72	127	Manuf. A	2.4GHz
7	-71	-94	-47	29.48	125	Manuf. A	2.4GHz
8	-61	-82	-45	18.43	125	Manuf. A	2.4GHz
9	-83	-89	-80	0.65	125	Manuf. A	2.4GHz
10	-42	-45	-39	0.77	125	Manuf. A	5GHz
11	-72	-82	-61	3.45	125	Manuf. A	2.4GHz
12	-62	-66	-57	0.62	125	Manuf. A	2.4GHz
13	-65	-88	-49	35.91	125	Manuf. A	2.4GHz
14	-73	-76	-72	0.18	125	Manuf. A	5GHz
15	-54	-57	-52	0.2	125	Manuf. A	2.4GHz
16	-75	-81	-69	3.47	125	Manuf. A	2.4GHz
17	-49	-52	-46	0.77	125	Manuf. A	2.4GHz
18	-58	-68	-49	3.31	125	Manuf. A	2.4GHz
19	-39	-49	-34	3.16	125	Manuf. A	2.4GHz
20	-93	-95	-88	0.69	125	Manuf. A	2.4GHz
21	-71	-77	-50	7.56	125	Manuf. A	5GHz
22	-63	-69	-59	1.2	125	Manuf. A	2.4GHz
23	-54	-57	-52	0.41	125	Manuf. A	5GHz
24	-49	-59	-46	1.44	125	Manuf. A	2.4GHz
25	-55	-75	-42	10.45	125	Manuf. A	2.4GHz
26	-73	-81	-68	2.84	125	Manuf. A	2.4GHz
27	-71	-87	-53	22.23	125	Manuf. A	2.4GHz
28	-79	-84	-75	1.34	125	Manuf. A	2.4GHz
29	-57	-57	-56	0.2	125	Manuf. A	5GHz
30	-68	-72	-64	0.82	125	Manuf. A	5GHz
31	-58	-77	-39	19.61	125	Manuf. A	2.4GHz
32	-65	-70	-61	0.82	125	Manuf. A	2.4GHz
33	-65	-69	-61	1.19	124	Manuf. A	2.4GHz
34	-73	-84	-64	4.24	124	Manuf. A	2.4GHz
35	-55	-65	-49	5.13	124	Manuf. A	2.4GHz
36	-64	-69	-60	1.38	124	Manuf. A	5GHz
37	-28	-29	-25	0.26	124	Manuf. A	5GHz
38	-56	-70	-47	13.22	124	Manuf. A	2.4GHz
39	-73	-82	-65	3.3	124	Manuf. A	2.4GHz
40	-60	-80	-44	26.84	124	Manuf. A	2.4GHz
41	-57	-62	-54	0.45	124	Manuf. A	2.4GHz
42	-50	-74	-40	11.57	124	Manuf. A	2.4GHz
43	-54	-83	-33	43.97	124	Manuf. A	2.4GHz
44	-47	-51	-45	0.74	124	Manuf. A	2.4GHz
45	-75	-81	-69	1.37	124	Manuf. A	2.4GHz
46	-73	-77	-66	2.66	124	Manuf. A	2.4GHz
47	-41	-65	-36	3.93	124	Manuf. A	5GHz
48	-73	-80	-66	2.83	124	Manuf. A	2.4GHz
49	-84	-89	-80	1	124	Manuf. A	5GHz
50	-76	-81	-67	3.3	124	Manuf. A	2.4GHz
51	-40	-56	-21	9.59	124	Manuf. A	2.4GHz
52	-54	-86	-41	32.07	124	Manuf. A	2.4GHz
53	-82	-93	-76	5.25	124	Manuf. A	2.4GHz
54	-67	-76	-47	13.53	124	Manuf. A	2.4GHz
55	-71	-73	-67	0.62	124	Manuf. A	2.4GHz
56	-75	-83	-68	1.66	124	Manuf. A	5GHz
57	-76	-81	-72	0.34	124	Manuf. A	5GHz
58	-77	-88	-49	15.56	124	Manuf. A	2.4GHz
59	-33	-33	-32	0.06	124	Manuf. A	5GHz
60	-60	-63	-56	1.02	124	Manuf. A	2.4GHz
61	-73	-93	-47	70.14	124	Manuf. A	2.4GHz
62	-47	-50	-44	0.99	124	Manuf. A	2.4GHz
63	-62	-71	-53	0.73	124	Manuf. A	2.4GHz
64	-48	-51	-44	0.59	124	Manuf. A	2.4GHz
65	-45	-47	-44	0.27	124	Manuf. A	2.4GHz
66	-44	-49	-41	1.12	124	Manuf. A	2.4GHz
67	-62	-69	-48	6.68	124	Manuf. A	5GHz
68	-47	-53	-43	2.01	124	Manuf. A	5GHz
69	-78	-83	-71	0.77	124	Manuf. A	2.4GHz
70	-41	-46	-38	1.16	124	Manuf. A	2.4GHz
71	-73	-82	-56	8.24	124	Manuf. A	2.4GHz
72	-75	-94	-54	29.59	124	Manuf. A	2.4GHz
73	-70	-78	-39	22.59	124	Manuf. A	2.4GHz
74	-63	-73	-47	15.95	124	Manuf. A	2.4GHz
75	-37	-42	-35	0.37	124	Manuf. A	2.4GHz
76	-60	-63	-53	0.59	124	Manuf. A	5GHz
77	-65	-69	-62	0.83	124	Manuf. A	2.4GHz
78	-46	-50	-43	0.95	123	Manuf. A	2.4GHz
79	-46	-54	-42	1.9	123	Manuf. A	2.4GHz
80	-45	-49	-42	0.83	123	Manuf. A	2.4GHz
81	-72	-79	-65	4.04	123	Manuf. A	2.4GHz
82	-71	-90	-60	16.85	123	Manuf. A	2.4GHz
83	-72	-77	-64	1.82	123	Manuf. A	2.4GHz
84	-67	-81	-49	22.28	123	Manuf. A	2.4GHz
85	-66	-76	-54	7.82	123	Manuf. A	5GHz
86	-75	-79	-68	1.63	123	Manuf. A	5GHz
87	-54	-77	-34	12.33	123	Manuf. A	2.4GHz
88	-70	-91	-42	37.52	123	Manuf. A	2.4GHz
89	-62	-81	-40	41.84	123	Manuf. A	2.4GHz
90	-57	-82	-39	20.44	123	Manuf. A	2.4GHz
91	-71	-83	-45	16.37	122	Manuf. A	2.4GHz
92	-47	-78	-32	54.93	122	Manuf. A	2.4GHz
93	-68	-81	-49	30.93	122	Manuf. A	5GHz
94	-66	-68	-63	0.28	122	Manuf. A	2.4GHz
95	-52	-64	-43	14.29	122	Manuf. A	2.4GHz
96	-64	-81	-44	28.72	122	Manuf. A	2.4GHz
97	-52	-61	-42	3.91	122	Manuf. A	2.4GHz
98	-75	-88	-61	6.33	122	Manuf. A	5GHz
99	-74	-86	-51	31.13	122	Manuf. A	2.4GHz
100	-64	-93	-45	44.64	122	Manuf. A	2.4GHz
101	-64	-73	-45	3.96	122	Manuf. A	5GHz
102	-67	-90	-49	13.2	122	Manuf. A	2.4GHz
103	-59	-93	-42	38.38	122	Manuf. A	2.4GHz
104	-70	-85	-46	17.95	122	Manuf. A	5GHz
105	-67	-94	-33	106.79	122	Manuf. A	2.4GHz
106	-61	-63	-57	0.27	121	Manuf. A	2.4GHz
107	-71	-87	-63	12.13	121	Manuf. A	2.4GHz
108	-61	-64	-58	0.29	121	Manuf. A	2.4GHz
109	-64	-67	-57	0.49	121	Manuf. A	2.4GHz
110	-58	-62	-55	0.56	121	Manuf. A	2.4GHz
111	-61	-84	-40	27.98	121	Manuf. A	2.4GHz
112	-71	-88	-53	27.63	121	Manuf. A	2.4GHz
113	-72	-88	-54	14.61	121	Manuf. A	2.4GHz
114	-61	-87	-39	58.54	121	Manuf. A	2.4GHz
115	-67	-88	-50	19.34	121	Manuf. A	2.4GHz
116	-49	-73	-38	18.11	120	Manuf. A	2.4GHz
117	-67	-72	-38	6.16	120	Manuf. A	2.4GHz
118	-55	-92	-31	110.19	119	Manuf. A	5GHz
119	-58	-83	-29	50.98	119	Manuf. A	2.4GHz
120	-79	-95	-54	37.57	119	Manuf. A	2.4GHz
121	-60	-80	-50	9.91	119	Manuf. A	2.4GHz
122	-45	-63	-35	9.91	119	Manuf. A	2.4GHz
123	-76	-95	-57	21.96	119	Manuf. A	2.4GHz
124	-53	-82	-44	5.25	119	Manuf. A	2.4GHz
125	-79	-94	-58	14.19	119	Manuf. A	2.4GHz
126	-61	-82	-51	10.01	119	Manuf. A	2.4GHz
127	-70	-92	-47	46.91	118	Manuf. A	2.4GHz
128	-59	-88	-42	38.59	118	Manuf. A	2.4GHz
129	-69	-77	-61	1.87	118	Manuf. A	2.4GHz
130	-51	-95	-32	60.96	118	Manuf. A	2.4GHz
131	-62	-79	-41	43.08	118	Manuf. A	2.4GHz
132	-74	-87	-56	8.97	118	Manuf. A	2.4GHz
133	-78	-81	-74	0.43	118	Manuf. A	2.4GHz
134	-75	-81	-67	4.11	118	Manuf. A	2.4GHz
135	-72	-95	-47	31.68	118	Manuf. A	2.4GHz
136	-50	-55	-46	0.89	118	Manuf. A	2.4GHz
137	-58	-70	-38	23.93	117	Manuf. A	2.4GHz
138	-30	-33	-29	0.49	117	Manuf. A	2.4GHz
139	-90	-95	-74	7.46	117	Manuf. A	2.4GHz
140	-61	-77	-36	30.47	116	Manuf. A	2.4GHz
141	-61	-92	-39	42.15	116	Manuf. A	2.4GHz
142	-63	-73	-52	5.37	116	Manuf. A	2.4GHz
143	-66	-94	-42	28.19	116	Manuf. A	2.4GHz
144	-61	-84	-49	15.6	116	Manuf. A	2.4GHz
145	-55	-67	-35	13.19	115	Manuf. A	2.4GHz
146	-83	-94	-53	32.87	115	Manuf. A	2.4GHz
147	-63	-84	-45	28.73	114	Manuf. A	2.4GHz
148	-63	-92	-41	69.35	114	Manuf. A	2.4GHz
149	-63	-89	-38	42.84	114	Manuf. A	2.4GHz
150	-77	-93	-69	10.41	114	Manuf. A	2.4GHz
151	-61	-94	-41	72.19	114	Manuf. A	2.4GHz
152	-56	-95	-36	55.99	114	Manuf. A	2.4GHz
153	-64	-84	-34	64.38	114	Manuf. A	2.4GHz
154	-75	-82	-64	3.89	113	Manuf. A	2.4GHz
155	-72	-92	-45	30.59	113	Manuf. A	2.4GHz
156	-69	-73	-66	0.87	113	Manuf. A	2.4GHz
157	-69	-73	-66	0.76	113	Manuf. A	2.4GHz
158	-77	-90	-58	15.68	113	Manuf. A	2.4GHz
159	-59	-77	-42	17.54	113	Manuf. A	2.4GHz
160	-58	-76	-44	17.62	113	Manuf. A	2.4GHz
161	-61	-93	-34	73.72	113	Manuf. A	2.4GHz
162	-63	-74	-48	10.49	113	Manuf. A	2.4GHz
163	-61	-82	-37	20.93	112	Manuf. A	2.4GHz
164	-67	-75	-56	8.46	112	Manuf. A	2.4GHz
165	-45	-50	-43	0.54	112	Manuf. A	2.4GHz
166	-70	-94	-56	26.15	112	Manuf. A	2.4GHz
167	-57	-89	-44	33.51	112	Manuf. A	2.4GHz
168	-47	-52	-43	1.82	112	Manuf. A	2.4GHz
169	-68	-71	-66	0.59	112	Manuf. A	2.4GHz
170	-76	-90	-43	64.29	111	Manuf. A	2.4GHz
171	-68	-93	-56	16.23	111	Manuf. A	2.4GHz
172	-61	-89	-39	30.16	111	Manuf. A	2.4GHz
173	-65	-75	-50	18.13	111	Manuf. A	5GHz
174	-71	-83	-41	18.26	111	Manuf. A	2.4GHz
175	-64	-81	-51	11.21	110	Manuf. A	5GHz
176	-54	-69	-42	8.56	110	Manuf. A	2.4GHz
177	-73	-91	-59	13.58	110	Manuf. A	2.4GHz
178	-66	-81	-47	25.98	110	Manuf. A	5GHz
179	-45	-50	-44	0.45	110	Manuf. A	2.4GHz
180	-64	-85	-39	39.51	110	Manuf. A	2.4GHz
181	-76	-84	-52	13.17	110	Manuf. A	2.4GHz
182	-65	-90	-35	45.99	110	Manuf. A	2.4GHz
183	-70	-88	-39	31.24	110	Manuf. A	2.4GHz
184	-58	-80	-43	43.96	109	Manuf. A	2.4GHz
185	-58	-86	-42	26.77	109	Manuf. A	2.4GHz
186	-41	-46	-39	0.36	109	Manuf. A	2.4GHz
187	-85	-91	-80	2.91	109	Manuf. A	2.4GHz
188	-68	-92	-52	24.69	109	Manuf. A	5GHz
189	-64	-90	-46	14.33	109	Manuf. A	2.4GHz
190	-60	-90	-46	24.13	109	Manuf. A	2.4GHz
191	-56	-86	-46	33.62	108	Manuf. A	2.4GHz
192	-66	-83	-46	39.5	108	Manuf. A	2.4GHz
193	-64	-85	-49	20.92	108	Manuf. A	2.4GHz
194	-54	-70	-40	5.56	108	Manuf. A	2.4GHz
195	-68	-89	-51	27.33	107	Manuf. A	2.4GHz
196	-52	-70	-33	22.62	107	Manuf. A	2.4GHz
197	-59	-74	-44	12.58	107	Manuf. A	2.4GHz
198	-51	-58	-43	2.65	107	Manuf. A	2.4GHz
199	-31	-33	-29	0.26	106	Manuf. A	2.4GHz
200	-68	-82	-46	3.94	105	Manuf. A	2.4GHz
201	-59	-93	-43	37.17	105	Manuf. A	2.4GHz
202	-56	-59	-56	0.17	105	Manuf. A	5GHz
203	-60	-89	-48	20.41	105	Manuf. A	2.4GHz
204	-69	-71	-67	0.29	104	Manuf. A	2.4GHz
205	-68	-72	-66	0.59	104	Manuf. A	2.4GHz
206	-84	-89	-78	2.52	104	Manuf. A	2.4GHz
207	-73	-91	-52	24.56	104	Manuf. A	2.4GHz
208	-73	-86	-58	19.01	104	Manuf. A	5GHz
209	-55	-78	-37	36.89	104	Manuf. A	2.4GHz
210	-67	-82	-51	20.7	103	Manuf. A	2.4GHz
211	-61	-93	-38	116.7	103	Manuf. A	2.4GHz
212	-38	-44	-35	0.74	103	Manuf. A	2.4GHz
213	-85	-89	-81	1.24	103	Manuf. A	2.4GHz
214	-70	-73	-68	0.43	103	Manuf. A	2.4GHz
215	-81	-84	-79	0.34	103	Manuf. A	2.4GHz
216	-85	-89	-80	1.01	103	Manuf. A	5GHz
217	-68	-89	-50	29.62	103	Manuf. A	5GHz
218	-69	-81	-58	10.21	103	Manuf. A	2.4GHz
219	-38	-41	-32	1.43	103	Manuf. A	5GHz
220	-68	-71	-64	0.74	103	Manuf. A	2.4GHz
221	-69	-83	-48	14.01	103	Manuf. A	2.4GHz
222	-73	-93	-56	15.85	103	Manuf. A	2.4GHz
223	-63	-88	-43	54.13	103	Manuf. A	2.4GHz
224	-77	-89	-62	22.07	103	Manuf. A	5GHz
225	-69	-88	-44	15.22	102	Manuf. A	2.4GHz
226	-70	-77	-63	4.38	102	Manuf. A	2.4GHz
227	-54	-61	-49	1.55	102	Manuf. A	2.4GHz
228	-68	-92	-41	32.87	102	Manuf. A	5GHz
229	-79	-89	-71	6.61	102	Manuf. A	2.4GHz
230	-73	-94	-64	13.11	102	Manuf. A	2.4GHz
231	-75	-92	-52	46.77	102	Manuf. A	2.4GHz
232	-35	-43	-28	2.39	102	Manuf. A	2.4GHz
233	-66	-77	-55	12.42	102	Manuf. A	2.4GHz
234	-79	-88	-45	26.31	102	Manuf. A	2.4GHz
235	-65	-84	-45	24.25	102	Manuf. A	2.4GHz
236	-85	-89	-57	10.11	102	Manuf. A	5GHz
237	-63	-85	-49	19.94	102	Manuf. A	2.4GHz
238	-44	-74	-31	14.98	101	Manuf. A	2.4GHz
239	-65	-91	-31	55.6	101	Manuf. A	2.4GHz
240	-79	-93	-61	28.02	101	Manuf. A	5GHz
241	-55	-91	-45	29.82	101	Manuf. A	2.4GHz
242	-86	-93	-56	19.75	101	Manuf. A	5GHz
243	-51	-92	-39	41.34	101	Manuf. A	2.4GHz
244	-72	-93	-48	52.7	101	Manuf. A	2.4GHz
245	-77	-90	-59	13.55	101	Manuf. A	2.4GHz
246	-67	-78	-58	9.09	101	Manuf. A	2.4GHz
247	-33	-34	-31	0.21	101	Manuf. A	2.4GHz
248	-80	-90	-54	13.18	100	Manuf. A	2.4GHz
249	-68	-71	-66	0.43	100	Manuf. A	2.4GHz
250	-65	-84	-38	34.27	100	Manuf. A	2.4GHz
251	-85	-89	-80	1.23	100	Manuf. A	2.4GHz
252	-51	-55	-46	1.28	100	Manuf. A	2.4GHz
253	-72	-92	-48	55.97	100	Manuf. A	2.4GHz
254	-74	-89	-49	26.53	100	Manuf. A	5GHz
255	-63	-78	-43	15.9	100	Manuf. A	2.4GHz
256	-51	-53	-49	0.45	99	Manuf. A	2.4GHz
257	-63	-86	-50	14.06	99	Manuf. A	2.4GHz
258	-77	-82	-72	0.69	98	Manuf. A	5GHz
259	-67	-85	-51	25.26	98	Manuf. A	5GHz
260	-78	-91	-46	39.01	98	Manuf. A	2.4GHz
261	-78	-96	-47	52.76	98	Manuf. A	2.4GHz
262	-73	-89	-52	48.4	98	Manuf. A	5GHz
263	-74	-79	-68	0.89	98	Manuf. A	2.4GHz
264	-49	-68	-30	16.59	97	Manuf. A	2.4GHz
265	-64	-94	-53	15.18	97	Manuf. A	2.4GHz
266	-72	-92	-52	32.58	97	Manuf. A	5GHz
267	-86	-91	-76	1.23	97	Manuf. A	2.4GHz
268	-58	-94	-46	55.71	97	Manuf. A	2.4GHz
269	-72	-88	-47	30.61	97	Manuf. A	2.4GHz
270	-57	-75	-38	26.23	96	Manuf. A	2.4GHz
271	-80	-92	-60	28.68	96	Manuf. A	5GHz
272	-76	-88	-60	21.82	96	Manuf. A	2.4GHz
273	-73	-78	-68	0.97	96	Manuf. A	2.4GHz
274	-79	-95	-60	17.12	96	Manuf. A	2.4GHz
275	-57	-87	-39	30.48	96	Manuf. A	2.4GHz
276	-64	-85	-47	28.17	96	Manuf. A	2.4GHz
277	-60	-87	-52	9.04	96	Manuf. A	2.4GHz
278	-62	-95	-33	106.81	96	Manuf. A	2.4GHz
279	-63	-75	-49	11.68	96	Manuf. A	2.4GHz
280	-81	-87	-57	8.36	96	Manuf. A	5GHz
281	-55	-80	-44	20.75	95	Manuf. A	2.4GHz
282	-60	-89	-42	16.48	95	Manuf. A	2.4GHz
283	-53	-71	-44	12.76	95	Manuf. A	2.4GHz
284	-52	-91	-31	49.55	95	Manuf. A	2.4GHz
285	-69	-72	-65	0.71	95	Manuf. A	2.4GHz
286	-61	-84	-47	23.66	95	Manuf. A	2.4GHz
287	-64	-83	-48	12.75	94	Manuf. A	2.4GHz
288	-70	-88	-48	31.51	94	Manuf. A	2.4GHz
289	-51	-69	-38	18.32	94	Manuf. A	2.4GHz
290	-73	-89	-44	23.66	94	Manuf. A	2.4GHz
291	-68	-86	-61	13.28	93	Manuf. A	2.4GHz
292	-67	-88	-39	66.96	93	Manuf. A	2.4GHz
293	-75	-92	-44	30.29	93	Manuf. A	2.4GHz
294	-88	-93	-66	9.15	93	Manuf. A	5GHz
295	-50	-53	-47	0.6	93	Manuf. A	2.4GHz
296	-65	-79	-43	26.46	92	Manuf. A	2.4GHz
297	-60	-92	-41	74.63	92	Manuf. A	2.4GHz
298	-31	-33	-29	0.41	92	Manuf. A	2.4GHz
299	-64	-83	-31	45.35	92	Manuf. A	5GHz
300	-70	-89	-57	19.3	92	Manuf. A	5GHz
301	-74	-90	-52	16.94	92	Manuf. A	5GHz
302	-53	-60	-48	0.74	92	Manuf. A	2.4GHz
303	-75	-92	-50	39.51	92	Manuf. A	2.4GHz
304	-55	-69	-45	8.38	92	Manuf. A	2.4GHz
305	-70	-86	-47	15.92	92	Manuf. A	2.4GHz
306	-58	-84	-36	29.23	92	Manuf. A	5GHz
307	-75	-89	-43	57.29	92	Manuf. A	5GHz
308	-32	-34	-31	0.36	92	Manuf. A	2.4GHz
309	-66	-80	-50	30.86	92	Manuf. A	2.4GHz
310	-71	-80	-52	13.1	92	Manuf. A	2.4GHz
311	-46	-52	-40	3.94	91	Manuf. A	2.4GHz
312	-67	-83	-43	14.39	91	Manuf. A	2.4GHz
313	-88	-92	-82	3.27	91	Manuf. A	5GHz
314	-85	-91	-80	2.31	91	Manuf. A	2.4GHz
315	-75	-89	-47	19.24	91	Manuf. A	2.4GHz
316	-51	-60	-45	4.81	91	Manuf. A	2.4GHz
317	-65	-91	-44	30.24	91	Manuf. A	2.4GHz
318	-91	-95	-79	2.05	91	Manuf. A	2.4GHz
319	-41	-44	-37	0.51	91	Manuf. A	2.4GHz
320	-85	-88	-83	0.61	91	Manuf. A	2.4GHz
321	-66	-82	-51	12.85	90	Manuf. A	5GHz
322	-51	-77	-39	16.39	90	Manuf. A	2.4GHz
323	-73	-89	-56	45.67	90	Manuf. A	5GHz
324	-82	-88	-79	1.58	90	Manuf. A	2.4GHz
325	-62	-84	-33	27.36	90	Manuf. A	2.4GHz
326	-62	-82	-53	12.56	90	Manuf. A	2.4GHz
327	-60	-82	-41	37.77	90	Manuf. A	2.4GHz
328	-69	-91	-51	17.05	90	Manuf. A	2.4GHz
329	-59	-69	-53	4.49	89	Manuf. A	5GHz
330	-73	-93	-55	20.57	89	Manuf. A	2.4GHz
331	-47	-49	-45	0.4	89	Manuf. A	5GHz
332	-73	-79	-67	1.35	88	Manuf. A	2.4GHz
333	-53	-85	-41	21.33	88	Manuf. A	2.4GHz
334	-80	-95	-62	7.49	88	Manuf. A	2.4GHz
335	-55	-69	-43	14.35	88	Manuf. A	2.4GHz
336	-83	-91	-57	32.85	88	Manuf. A	5GHz
337	-79	-85	-75	1.12	87	Manuf. A	2.4GHz
338	-47	-76	-36	33.28	87	Manuf. A	2.4GHz
339	-55	-86	-44	14.64	87	Manuf. A	2.4GHz
340	-66	-71	-61	1.77	87	Manuf. A	2.4GHz
341	-69	-73	-56	6.85	87	Manuf. A	5GHz
342	-81	-95	-60	20.78	87	Manuf. A	2.4GHz
343	-44	-47	-42	0.38	86	Manuf. A	2.4GHz
344	-64	-71	-56	2.07	86	Manuf. A	2.4GHz
345	-61	-75	-47	10.32	86	Manuf. A	2.4GHz
346	-65	-72	-60	2.72	86	Manuf. A	5GHz
347	-68	-88	-60	11.06	86	Manuf. A	2.4GHz
348	-78	-95	-63	16.09	86	Manuf. A	2.4GHz
349	-48	-60	-39	5.12	85	Manuf. A	5GHz
350	-68	-79	-55	11.35	85	Manuf. A	2.4GHz
351	-62	-69	-49	3.1	85	Manuf. A	2.4GHz
352	-64	-67	-51	2.92	85	Manuf. A	2.4GHz
353	-61	-69	-55	2.39	85	Manuf. A	2.4GHz
354	-77	-83	-70	2.37	85	Manuf. A	2.4GHz
355	-76	-90	-59	11.31	85	Manuf. A	2.4GHz
356	-81	-90	-71	10.03	85	Manuf. A	2.4GHz
357	-85	-87	-83	0.25	85	Manuf. A	2.4GHz
358	-67	-75	-61	1.6	85	Manuf. A	5GHz
359	-76	-82	-67	4.47	85	Manuf. A	2.4GHz
360	-89	-93	-84	2.09	84	Manuf. A	5GHz
361	-54	-93	-24	46.28	84	Manuf. A	2.4GHz
362	-76	-93	-59	34.81	84	Manuf. A	2.4GHz
363	-71	-92	-58	15.71	84	Manuf. A	5GHz
364	-74	-80	-70	1.69	84	Manuf. A	2.4GHz
365	-72	-92	-57	12.36	84	Manuf. A	2.4GHz
366	-73	-93	-47	21.27	84	Manuf. A	2.4GHz
367	-58	-87	-40	37.14	84	Manuf. A	2.4GHz
368	-62	-83	-34	19.28	84	Manuf. A	2.4GHz
369	-66	-86	-32	51.56	84	Manuf. A	2.4GHz
370	-50	-54	-46	0.9	84	Manuf. A	2.4GHz
371	-85	-93	-72	7.81	83	Manuf. A	5GHz
372	-50	-53	-43	0.7	83	Manuf. A	2.4GHz
373	-59	-63	-54	1.05	83	Manuf. A	2.4GHz
374	-50	-55	-46	1.23	82	Manuf. A	2.4GHz
375	-65	-87	-46	8.49	82	Manuf. A	2.4GHz
376	-63	-80	-53	12.16	82	Manuf. A	2.4GHz
377	-67	-73	-61	2.16	82	Manuf. A	2.4GHz
378	-58	-87	-41	53.26	82	Manuf. A	5GHz
379	-43	-45	-41	0.21	82	Manuf. A	2.4GHz
380	-41	-47	-38	1.25	82	Manuf. A	2.4GHz
381	-69	-86	-41	74.36	81	Manuf. A	2.4GHz
382	-81	-93	-55	45.25	81	Manuf. A	2.4GHz
383	-60	-62	-58	0.32	81	Manuf. A	2.4GHz
384	-56	-79	-46	11.97	81	Manuf. A	2.4GHz
385	-63	-80	-52	14.42	81	Manuf. A	5GHz
386	-62	-86	-42	31.38	80	Manuf. A	2.4GHz
387	-72	-85	-59	15.6	80	Manuf. A	2.4GHz
388	-37	-41	-34	0.29	80	Manuf. A	2.4GHz
389	-64	-86	-45	22.01	80	Manuf. A	2.4GHz
390	-69	-76	-58	2.48	80	Manuf. A	2.4GHz
391	-85	-90	-78	2.96	80	Manuf. A	2.4GHz
392	-57	-95	-32	83.63	80	Manuf. A	2.4GHz
393	-79	-89	-66	8.94	80	Manuf. A	2.4GHz
394	-67	-84	-44	49.77	80	Manuf. A	5GHz
395	-62	-90	-47	21.38	80	Manuf. A	2.4GHz
396	-61	-75	-42	18.08	80	Manuf. A	2.4GHz
397	-75	-91	-45	13.14	80	Manuf. A	2.4GHz
398	-64	-69	-58	1.25	80	Manuf. A	2.4GHz
399	-67	-83	-58	14.68	79	Manuf. A	2.4GHz
400	-48	-63	-31	17.99	79	Manuf. A	2.4GHz
401	-50	-87	-34	13.8	79	Manuf. A	2.4GHz
402	-73	-85	-56	7.21	79	Manuf. A	2.4GHz
403	-67	-76	-58	9.67	79	Manuf. A	2.4GHz
404	-73	-84	-37	23.85	79	Manuf. A	2.4GHz
405	-53	-93	-43	18.13	79	Manuf. A	2.4GHz
406	-59	-90	-50	37.96	79	Manuf. A	2.4GHz
407	-74	-89	-41	46.85	79	Manuf. A	5GHz
408	-62	-82	-45	17.38	79	Manuf. A	5GHz
409	-51	-71	-46	4.74	78	Manuf. A	2.4GHz
410	-91	-93	-86	0.63	78	Manuf. A	5GHz
411	-62	-77	-45	17.25	78	Manuf. A	2.4GHz
412	-82	-94	-54	32.62	78	Manuf. A	2.4GHz
413	-58	-64	-48	2.02	78	Manuf. A	2.4GHz
414	-64	-77	-39	17.86	78	Manuf. A	2.4GHz
415	-78	-85	-68	7.6	77	Manuf. A	5GHz
416	-71	-84	-33	18.64	77	Manuf. A	2.4GHz
417	-89	-93	-85	0.58	77	Manuf. A	2.4GHz
418	-88	-91	-82	0.65	77	Manuf. A	2.4GHz
419	-82	-94	-73	5.57	77	Manuf. A	2.4GHz
420	-68	-94	-46	44.1	77	Manuf. A	2.4GHz
421	-74	-92	-61	22.18	76	Manuf. A	5GHz
422	-59	-64	-55	1.6	76	Manuf. A	2.4GHz
423	-63	-81	-39	43.3	76	Manuf. A	2.4GHz
424	-81	-92	-73	3.58	76	Manuf. A	2.4GHz
425	-62	-89	-47	28.35	76	Manuf. A	5GHz
426	-54	-60	-49	0.62	75	Manuf. A	2.4GHz
427	-74	-86	-49	25.81	75	Manuf. A	2.4GHz
428	-68	-82	-59	5.83	75	Manuf. A	2.4GHz
429	-85	-88	-79	2.77	75	Manuf. A	2.4GHz
430	-47	-53	-45	1.34	75	Manuf. A	2.4GHz
431	-60	-94	-43	44.02	75	Manuf. A	2.4GHz
432	-56	-79	-46	22.84	75	Manuf. A	2.4GHz
433	-70	-73	-68	0.34	75	Manuf. A	2.4GHz
434	-81	-86	-77	1.87	75	Manuf. A	2.4GHz
435	-58	-66	-44	23.67	74	Manuf. A	2.4GHz
436	-62	-87	-38	32.11	74	Manuf. A	2.4GHz
437	-75	-87	-68	4.33	74	Manuf. A	2.4GHz
438	-77	-96	-52	73.2	74	Manuf. A	2.4GHz
439	-69	-74	-66	0.93	74	Manuf. A	2.4GHz
440	-69	-79	-30	23.59	73	Manuf. A	2.4GHz
441	-74	-83	-55	6.24	73	Manuf. A	2.4GHz
442	-55	-60	-52	0.79	73	Manuf. A	2.4GHz
443	-69	-88	-60	12.64	73	Manuf. A	2.4GHz
444	-54	-57	-47	2.59	73	Manuf. A	2.4GHz
445	-70	-83	-45	53.73	72	Manuf. A	2.4GHz
446	-53	-61	-42	5.16	72	Manuf. A	2.4GHz
447	-59	-95	-46	40.48	72	Manuf. A	2.4GHz
448	-34	-37	-17	4.04	72	Manuf. A	2.4GHz
449	-49	-65	-37	10.38	72	Manuf. A	2.4GHz
450	-61	-72	-51	11.47	72	Manuf. A	2.4GHz
451	-74	-85	-63	8.72	72	Manuf. A	5GHz
452	-61	-93	-34	79.59	72	Manuf. A	2.4GHz
453	-83	-94	-75	2.04	72	Manuf. A	2.4GHz
454	-67	-87	-34	52.97	71	Manuf. A	2.4GHz
455	-55	-79	-42	15.65	71	Manuf. A	2.4GHz
456	-69	-94	-51	37.45	70	Manuf. A	2.4GHz
457	-62	-77	-47	50.63	70	Manuf. A	2.4GHz
458	-57	-61	-49	2.16	70	Manuf. A	5GHz
459	-40	-46	-37	0.97	69	Manuf. A	2.4GHz
460	-58	-61	-56	0.49	69	Manuf. A	2.4GHz
461	-64	-85	-50	19.12	69	Manuf. A	2.4GHz
462	-40	-46	-32	4.29	69	Manuf. A	2.4GHz
463	-60	-78	-40	40.96	69	Manuf. A	2.4GHz
464	-81	-89	-61	21.71	69	Manuf. A	5GHz
465	-62	-66	-60	0.37	69	Manuf. A	2.4GHz
466	-64	-80	-43	28.01	68	Manuf. A	2.4GHz
467	-67	-90	-48	67.23	68	Manuf. A	2.4GHz
468	-53	-56	-49	0.18	68	Manuf. A	2.4GHz
469	-74	-79	-69	1.89	68	Manuf. A	2.4GHz
470	-79	-88	-53	25	68	Manuf. A	2.4GHz
471	-29	-32	-26	0.59	68	Manuf. A	2.4GHz
472	-57	-92	-45	8.88	67	Manuf. A	2.4GHz
473	-66	-86	-42	59.46	67	Manuf. A	2.4GHz
474	-82	-91	-52	15.65	67	Manuf. A	2.4GHz
475	-82	-87	-79	1.31	66	Manuf. A	2.4GHz
476	-74	-93	-64	9.99	66	Manuf. A	2.4GHz
477	-67	-89	-48	41.08	66	Manuf. A	5GHz
478	-67	-75	-55	3.54	66	Manuf. A	2.4GHz
479	-57	-71	-20	2.15	65	Manuf. A	2.4GHz
480	-67	-94	-54	27.95	65	Manuf. A	2.4GHz
481	-71	-74	-66	0.71	65	Manuf. A	2.4GHz
482	-70	-87	-55	20.4	65	Manuf. A	2.4GHz
483	-54	-60	-49	2.02	64	Manuf. A	2.4GHz
484	-59	-61	-52	0.89	64	Manuf. A	2.4GHz
485	-83	-95	-72	21.44	64	Manuf. A	2.4GHz
486	-53	-67	-41	2.08	63	Manuf. A	2.4GHz
487	-75	-91	-52	19.06	63	Manuf. A	5GHz
488	-73	-86	-50	19.3	63	Manuf. A	5GHz
489	-88	-92	-80	3.14	63	Manuf. A	5GHz
490	-61	-87	-34	33.59	63	Manuf. A	2.4GHz
491	-76	-101	-43	34.5	63	Manuf. A	2.4GHz
492	-52	-66	-43	14.31	62	Manuf. A	2.4GHz
493	-56	-85	-39	50.06	62	Manuf. A	2.4GHz
494	-70	-92	-57	10.03	62	Manuf. A	2.4GHz
495	-69	-85	-57	8.81	62	Manuf. A	5GHz
496	-73	-88	-56	42.84	62	Manuf. A	5GHz
497	-70	-72	-68	0.42	62	Manuf. A	2.4GHz
498	-55	-61	-51	0.35	62	Manuf. A	2.4GHz
499	-49	-55	-45	3.41	61	Manuf. A	2.4GHz
500	-45	-49	-43	0.94	61	Manuf. A	2.4GHz
501	-62	-83	-37	30.54	61	Manuf. A	2.4GHz
502	-63	-68	-58	1.2	61	Manuf. A	2.4GHz
503	-46	-50	-41	1.37	61	Manuf. A	2.4GHz
504	-70	-85	-47	52.46	61	Manuf. A	2.4GHz
505	-86	-94	-39	35.2	61	Manuf. A	2.4GHz
506	-58	-69	-45	10.02	61	Manuf. A	2.4GHz
507	-49	-51	-45	0.51	61	Manuf. A	2.4GHz
508	-73	-101	-67	0.44	61	Manuf. A	2.4GHz
509	-67	-80	-48	18.79	61	Manuf. A	2.4GHz
510	-57	-80	-40	28.89	60	Manuf. A	2.4GHz
511	-69	-93	-61	18.75	60	Manuf. A	2.4GHz
512	-82	-92	-70	5.74	60	Manuf. A	2.4GHz
513	-40	-44	-37	1.27	60	Manuf. A	2.4GHz
514	-83	-91	-63	14.83	60	Manuf. A	5GHz
515	-49	-66	-42	13.5	59	Manuf. A	2.4GHz
516	-77	-82	-71	2.13	59	Manuf. A	2.4GHz
517	-59	-74	-50	10.71	59	Manuf. A	2.4GHz
518	-68	-71	-65	0.64	59	Manuf. A	2.4GHz
519	-62	-69	-52	3.77	59	Manuf. A	2.4GHz
520	-74	-80	-72	0.81	59	Manuf. A	5GHz
521	-50	-75	-41	10.53	59	Manuf. A	2.4GHz
522	-77	-92	-66	16.52	59	Manuf. A	2.4GHz
523	-72	-90	-61	10.16	59	Manuf. A	2.4GHz
524	-69	-74	-66	0.89	59	Manuf. A	2.4GHz
525	-50	-54	-45	0.55	58	Manuf. A	2.4GHz
526	-74	-92	-45	37.72	58	Manuf. A	5GHz
527	-69	-71	-65	0.48	58	Manuf. A	2.4GHz
528	-58	-95	-49	26.4	58	Manuf. A	2.4GHz
529	-74	-80	-64	4.76	58	Manuf. A	2.4GHz
530	-60	-74	-51	6.64	58	Manuf. A	2.4GHz
531	-34	-36	-33	0.17	58	Manuf. A	2.4GHz
532	-81	-94	-59	24.99	58	Manuf. A	2.4GHz
533	-76	-91	-57	28.22	58	Manuf. A	2.4GHz
534	-72	-78	-69	0.94	58	Manuf. A	2.4GHz
535	-46	-53	-43	1.14	57	Manuf. A	2.4GHz
536	-70	-73	-67	0.83	57	Manuf. A	2.4GHz
537	-59	-63	-55	0.66	57	Manuf. A	2.4GHz
538	-59	-72	-42	25.96	57	Manuf. A	2.4GHz
539	-43	-68	-35	11.9	56	Manuf. A	2.4GHz
540	-83	-93	-59	64.82	56	Manuf. A	5GHz
541	-47	-55	-40	2.45	56	Manuf. A	2.4GHz
542	-75	-82	-63	7.83	56	Manuf. A	2.4GHz
543	-59	-62	-56	0.55	56	Manuf. A	2.4GHz
544	-87	-90	-84	2.52	56	Manuf. A	5GHz
545	-55	-61	-51	2.7	56	Manuf. A	2.4GHz
546	-70	-85	-49	30.11	55	Manuf. A	2.4GHz
547	-62	-77	-51	12.96	55	Manuf. A	2.4GHz
548	-76	-89	-57	13.28	55	Manuf. A	5GHz
549	-60	-73	-47	16.06	55	Manuf. A	2.4GHz
550	-70	-85	-27	74.93	55	Manuf. A	5GHz
551	-79	-88	-68	10.78	55	Manuf. A	5GHz
552	-54	-89	-35	93.62	54	Manuf. A	2.4GHz
553	-74	-78	-71	0.68	54	Manuf. A	2.4GHz
554	-41	-50	-34	5.07	54	Manuf. A	2.4GHz
555	-87	-93	-77	5.11	53	Manuf. A	5GHz
556	-59	-61	-56	0.13	53	Manuf. A	2.4GHz
557	-65	-87	-48	49.13	53	Manuf. A	2.4GHz
558	-71	-74	-67	0.15	53	Manuf. A	2.4GHz
559	-49	-85	-41	19.94	53	Manuf. A	2.4GHz
560	-69	-90	-52	10.1	52	Manuf. A	2.4GHz
561	-73	-77	-68	0.43	52	Manuf. A	2.4GHz
562	-63	-78	-33	40.6	52	Manuf. A	2.4GHz
563	-59	-63	-52	1.1	52	Manuf. A	2.4GHz
564	-64	-75	-55	2.79	52	Manuf. A	2.4GHz
565	-64	-76	-58	5.19	52	Manuf. A	5GHz
566	-63	-76	-53	5.81	52	Manuf. A	5GHz
567	-72	-75	-68	0.32	52	Manuf. A	2.4GHz
568	-58	-90	-48	23.56	52	Manuf. A	2.4GHz
569	-63	-90	-29	89.51	52	Manuf. A	2.4GHz
570	-77	-90	-52	13.15	52	Manuf. A	5GHz
571	-61	-87	-49	30.97	52	Manuf. A	5GHz
572	-60	-77	-47	22.79	52	Manuf. A	2.4GHz
573	-56	-63	-51	0.65	52	Manuf. A	2.4GHz
574	-70	-94	-53	23.22	51	Manuf. A	2.4GHz
575	-57	-72	-47	4.1	51	Manuf. A	2.4GHz
576	-45	-47	-44	0.12	51	Manuf. A	2.4GHz
577	-69	-73	-67	0.49	51	Manuf. A	2.4GHz
578	-59	-64	-55	1.17	51	Manuf. A	5GHz
579	-56	-60	-51	2.24	50	Manuf. A	2.4GHz
580	-71	-86	-60	23.33	50	Manuf. A	2.4GHz
581	-41	-45	-35	0.87	50	Manuf. A	2.4GHz
582	-65	-69	-58	1.39	50	Manuf. A	2.4GHz
583	-76	-94	-62	28.04	50	Manuf. A	2.4GHz
584	-55	-73	-44	18.03	49	Manuf. A	2.4GHz
585	-61	-85	-51	17.61	49	Manuf. A	2.4GHz
586	-71	-85	-64	14.67	49	Manuf. A	2.4GHz
587	-61	-78	-52	9.67	49	Manuf. A	2.4GHz
588	-82	-94	-68	8.34	49	Manuf. A	2.4GHz
589	-67	-71	-62	0.57	49	Manuf. A	2.4GHz
590	-83	-86	-79	0.38	49	Manuf. A	2.4GHz
591	-76	-90	-53	30.27	49	Manuf. A	2.4GHz
592	-88	-91	-83	0.22	49	Manuf. A	2.4GHz
593	-78	-88	-49	28.83	48	Manuf. A	2.4GHz
594	-51	-74	-39	26.02	48	Manuf. A	2.4GHz
595	-70	-73	-68	0.99	48	Manuf. A	2.4GHz
596	-85	-90	-80	2.1	48	Manuf. A	2.4GHz
597	-54	-58	-50	0.74	48	Manuf. A	2.4GHz
598	-65	-68	-58	2.31	48	Manuf. A	2.4GHz
599	-80	-92	-60	20.8	48	Manuf. A	2.4GHz
600	-85	-92	-68	9.3	48	Manuf. A	5GHz
601	-58	-75	-45	14.51	48	Manuf. A	2.4GHz
602	-60	-66	-57	1.33	48	Manuf. A	2.4GHz
603	-61	-72	-54	6.03	47	Manuf. A	2.4GHz
604	-55	-66	-36	20.6	47	Manuf. A	2.4GHz
605	-72	-88	-56	24.23	47	Manuf. A	5GHz
606	-62	-89	-49	52.64	47	Manuf. A	2.4GHz
607	-79	-93	-51	36.59	47	Manuf. A	2.4GHz
608	-58	-70	-49	9.05	47	Manuf. A	2.4GHz
609	-57	-60	-50	1.85	46	Manuf. A	2.4GHz
610	-64	-83	-51	4.25	46	Manuf. A	2.4GHz
611	-62	-67	-53	2.22	46	Manuf. A	2.4GHz
612	-61	-66	-57	0.98	46	Manuf. A	2.4GHz
613	-43	-55	-29	14.36	46	Manuf. A	2.4GHz
614	-46	-49	-42	0.29	46	Manuf. A	2.4GHz
615	-78	-94	-62	11.56	46	Manuf. A	2.4GHz
616	-65	-93	-35	97.73	46	Manuf. A	2.4GHz
617	-78	-85	-75	2.37	45	Manuf. A	2.4GHz
618	-58	-86	-46	57.32	45	Manuf. A	2.4GHz
619	-48	-52	-46	0.19	45	Manuf. A	2.4GHz
620	-69	-72	-67	0.28	45	Manuf. A	2.4GHz
621	-69	-83	-53	16.35	45	Manuf. A	2.4GHz
622	-74	-87	-54	22.01	44	Manuf. A	2.4GHz
623	-69	-91	-60	4.92	44	Manuf. A	2.4GHz
624	-66	-71	-60	1.87	44	Manuf. A	2.4GHz
625	-89	-92	-84	0.27	44	Manuf. A	2.4GHz
626	-86	-92	-67	19.15	44	Manuf. A	5GHz
627	-65	-75	-54	18.03	43	Manuf. A	2.4GHz
628	-57	-79	-45	28.93	43	Manuf. A	2.4GHz
629	-80	-92	-57	50.86	43	Manuf. A	5GHz
630	-57	-72	-29	25.58	43	Manuf. A	2.4GHz
631	-86	-92	-79	1.02	43	Manuf. A	2.4GHz
632	-80	-87	-77	0.76	43	Manuf. A	2.4GHz
633	-79	-91	-70	8.25	43	Manuf. A	2.4GHz
634	-78	-88	-43	28.61	43	Manuf. A	2.4GHz
635	-74	-91	-60	19.05	43	Manuf. A	5GHz
636	-48	-52	-39	3.05	43	Manuf. A	2.4GHz
637	-80	-87	-73	6.48	43	Manuf. A	5GHz
638	-53	-79	-35	67.75	42	Manuf. A	2.4GHz
639	-64	-90	-45	35	42	Manuf. A	2.4GHz
640	-87	-90	-84	0.08	42	Manuf. A	5GHz
641	-74	-94	-55	21.19	42	Manuf. A	2.4GHz
642	-64	-87	-52	8.65	42	Manuf. A	2.4GHz
643	-77	-89	-54	10.53	42	Manuf. A	2.4GHz
644	-58	-66	-55	1.14	42	Manuf. A	2.4GHz
645	-59	-79	-51	11.45	41	Manuf. A	2.4GHz
646	-69	-74	-62	3.38	41	Manuf. A	2.4GHz
647	-61	-66	-58	0.4	41	Manuf. A	2.4GHz
648	-65	-69	-61	0.47	41	Manuf. A	2.4GHz
649	-57	-65	-52	3.22	41	Manuf. A	2.4GHz
650	-69	-73	-67	0.62	41	Manuf. A	2.4GHz
651	-64	-72	-48	9.84	41	Manuf. A	5GHz
652	-65	-83	-52	26.07	41	Manuf. A	2.4GHz
653	-73	-79	-70	2.09	40	Manuf. A	2.4GHz
654	-64	-71	-62	0.61	40	Manuf. A	2.4GHz
655	-75	-95	-59	0.4	40	Manuf. A	2.4GHz
656	-67	-82	-51	35.07	40	Manuf. A	2.4GHz
657	-69	-74	-65	1.76	39	Manuf. A	2.4GHz
658	-49	-53	-48	0.85	39	Manuf. A	5GHz
659	-50	-66	-41	18.13	39	Manuf. A	5GHz
660	-76	-93	-42	0.49	39	Manuf. A	2.4GHz
661	-48	-54	-41	1.75	39	Manuf. A	2.4GHz
662	-72	-94	-46	41.11	39	Manuf. A	2.4GHz
663	-59	-73	-52	9.62	38	Manuf. A	5GHz
664	-38	-42	-36	0.67	38	Manuf. A	2.4GHz
665	-76	-86	-68	4.76	38	Manuf. A	2.4GHz
666	-70	-84	-54	28.38	38	Manuf. A	2.4GHz
667	-59	-81	-49	32.77	38	Manuf. A	2.4GHz
668	-46	-48	-45	0.27	38	Manuf. A	2.4GHz
669	-71	-78	-51	16.68	38	Manuf. A	2.4GHz
670	-64	-94	-50	31.83	38	Manuf. A	2.4GHz
671	-63	-77	-56	6.09	38	Manuf. A	2.4GHz
672	-74	-79	-70	1.34	38	Manuf. A	2.4GHz
673	-73	-79	-67	0.83	37	Manuf. A	2.4GHz
674	-58	-85	-45	43	37	Manuf. A	5GHz
675	-69	-74	-63	1.74	37	Manuf. A	2.4GHz
676	-45	-49	-41	1.39	37	Manuf. A	5GHz
677	-58	-61	-52	1.99	37	Manuf. A	2.4GHz
678	-65	-79	-58	9.69	37	Manuf. A	2.4GHz
679	-65	-73	-61	1.4	37	Manuf. A	2.4GHz
680	-67	-79	-53	17.38	37	Manuf. A	2.4GHz
681	-49	-90	-33	104.05	36	Manuf. A	2.4GHz
682	-37	-40	-33	0.83	36	Manuf. A	5GHz
683	-74	-91	-61	13.16	36	Manuf. A	2.4GHz
684	-56	-83	-25	80.32	36	Manuf. A	2.4GHz
685	-50	-61	-42	9.04	36	Manuf. A	2.4GHz
686	-76	-81	-70	0.69	36	Manuf. A	2.4GHz
687	-75	-91	-53	20.43	36	Manuf. A	2.4GHz
688	-71	-92	-41	138.39	36	Manuf. A	2.4GHz
689	-53	-59	-45	6.77	36	Manuf. A	2.4GHz
690	-78	-95	-29	147.48	36	Manuf. A	2.4GHz
691	-82	-91	-75	9.24	36	Manuf. A	2.4GHz
692	-65	-95	-45	53.68	36	Manuf. A	2.4GHz
693	-79	-95	-61	26.08	36	Manuf. A	2.4GHz
694	-73	-85	-62	4.58	35	Manuf. A	2.4GHz
695	-61	-84	-49	25.19	35	Manuf. A	2.4GHz
696	-90	-92	-85	0.55	35	Manuf. A	5GHz
697	-84	-93	-53	34.2	35	Manuf. A	2.4GHz
698	-54	-68	-41	25.47	35	Manuf. A	2.4GHz
699	-58	-66	-49	4.71	35	Manuf. A	2.4GHz
700	-44	-46	-39	1	35	Manuf. A	2.4GHz
701	-42	-45	-39	0.68	35	Manuf. A	2.4GHz
702	-84	-87	-81	1.33	34	Manuf. A	2.4GHz
703	-53	-58	-49	3.23	34	Manuf. A	2.4GHz
704	-67	-92	-49	65.69	34	Manuf. A	2.4GHz
705	-60	-72	-56	6.09	34	Manuf. A	5GHz
706	-64	-73	-53	4.32	34	Manuf. A	2.4GHz
707	-95	-101	-45	140.96	34	Manuf. A	2.4GHz
708	-30	-33	-26	0.54	34	Manuf. A	2.4GHz
709	-77	-91	-64	18.18	34	Manuf. A	2.4GHz
710	-76	-88	-65	3.99	33	Manuf. A	5GHz
711	-70	-72	-68	0.1	33	Manuf. A	2.4GHz
712	-70	-86	-64	13.28	33	Manuf. A	2.4GHz
713	-63	-91	-48	11.62	33	Manuf. A	2.4GHz
714	-58	-62	-54	3.75	33	Manuf. A	2.4GHz
715	-82	-93	-70	14.95	33	Manuf. A	5GHz
716	-70	-92	-56	1.49	32	Manuf. A	2.4GHz
717	-65	-69	-61	1.06	32	Manuf. A	2.4GHz
718	-41	-67	-21	13.78	32	Manuf. A	2.4GHz
719	-56	-59	-54	0.17	32	Manuf. A	2.4GHz
720	-58	-60	-54	1.05	32	Manuf. A	2.4GHz
721	-52	-60	-42	1.3	32	Manuf. A	2.4GHz
722	-51	-57	-42	4.57	32	Manuf. A	2.4GHz
723	-61	-66	-50	5.24	32	Manuf. A	2.4GHz
724	-42	-45	-34	1.68	32	Manuf. A	2.4GHz
725	-53	-94	-36	110.4	32	Manuf. A	2.4GHz
726	-87	-95	-73	0.3	32	Manuf. A	2.4GHz
727	-66	-93	-51	61.9	32	Manuf. A	2.4GHz
728	-65	-70	-56	1.24	32	Manuf. A	2.4GHz
729	-53	-64	-44	7.49	32	Manuf. A	2.4GHz
730	-67	-93	-47	33.89	31	Manuf. A	2.4GHz
731	-58	-86	-48	24.93	31	Manuf. A	2.4GHz
732	-62	-74	-56	9.98	31	Manuf. A	5GHz
733	-46	-50	-42	2.54	31	Manuf. A	2.4GHz
734	-59	-92	-47	42.52	31	Manuf. A	2.4GHz
735	-78	-92	-53	55.34	31	Manuf. A	5GHz
736	-72	-79	-61	3.49	31	Manuf. A	2.4GHz
737	-64	-88	-48	26.64	31	Manuf. A	2.4GHz
738	-71	-76	-68	3.02	31	Manuf. A	2.4GHz
739	-75	-86	-58	38.22	31	Manuf. A	2.4GHz
740	-71	-89	-59	7.64	30	Manuf. A	2.4GHz
741	-59	-91	-46	4.55	30	Manuf. A	2.4GHz
742	-78	-90	-59	40.9	30	Manuf. A	2.4GHz
743	-62	-81	-45	20.79	30	Manuf. A	2.4GHz
744	-80	-90	-60	33.01	30	Manuf. A	2.4GHz
745	-70	-92	-55	48.72	30	Manuf. A	2.4GHz
746	-65	-90	-51	26.67	30	Manuf. A	2.4GHz
747	-80	-88	-73	5.36	29	Manuf. A	5GHz
748	-86	-91	-79	3.53	29	Manuf. A	2.4GHz
749	-66	-69	-62	0.18	29	Manuf. A	2.4GHz
750	-52	-58	-48	1.4	29	Manuf. A	2.4GHz
751	-63	-77	-57	10.34	29	Manuf. A	2.4GHz
752	-66	-74	-55	8.91	29	Manuf. A	2.4GHz
753	-64	-82	-49	22.8	29	Manuf. A	2.4GHz
754	-71	-85	-56	12.95	29	Manuf. A	5GHz
755	-64	-70	-60	2.31	29	Manuf. A	2.4GHz
756	-70	-73	-65	1.78	29	Manuf. A	5GHz
757	-59	-80	-44	32.6	29	Manuf. A	2.4GHz
758	-66	-91	-41	15.61	29	Manuf. A	2.4GHz
759	-70	-88	-47	89.63	28	Manuf. A	2.4GHz
760	-56	-67	-41	18.41	28	Manuf. A	2.4GHz
761	-46	-47	-44	0.4	28	Manuf. A	2.4GHz
762	-44	-47	-42	0.73	28	Manuf. A	2.4GHz
763	-74	-78	-70	1.49	28	Manuf. A	2.4GHz
764	-68	-88	-52	16.66	28	Manuf. A	2.4GHz
765	-46	-56	-28	16.42	27	Manuf. A	2.4GHz
766	-55	-89	-43	85.44	27	Manuf. A	2.4GHz
767	-63	-87	-53	30.95	27	Manuf. A	2.4GHz
768	-31	-40	-26	3.36	27	Manuf. A	2.4GHz
769	-63	-66	-53	3.92	27	Manuf. A	2.4GHz
770	-64	-84	-48	21.68	27	Manuf. A	2.4GHz
771	-93	-95	-91	0.04	27	Manuf. A	2.4GHz
772	-88	-91	-85	1.2	27	Manuf. A	2.4GHz
773	-78	-90	-60	39.51	27	Manuf. A	2.4GHz
774	-66	-82	-47	29.69	27	Manuf. A	2.4GHz
775	-52	-58	-49	1.32	27	Manuf. A	2.4GHz
776	-87	-90	-82	1.47	27	Manuf. A	2.4GHz
777	-74	-91	-57	47.08	27	Manuf. A	5GHz
778	-46	-70	-41	15.37	27	Manuf. A	2.4GHz
779	-55	-59	-50	1.44	27	Manuf. A	2.4GHz
780	-92	-94	-89	0.17	27	Manuf. A	2.4GHz
781	-54	-63	-50	2.91	27	Manuf. A	2.4GHz
782	-71	-83	-56	0.31	26	Manuf. A	2.4GHz
783	-89	-94	-85	1.33	26	Manuf. A	2.4GHz
784	-75	-84	-70	7.97	26	Manuf. A	2.4GHz
785	-60	-80	-34	82.22	26	Manuf. A	2.4GHz
786	-56	-64	-46	17.55	26	Manuf. A	2.4GHz
787	-70	-92	-54	19	26	Manuf. A	5GHz
788	-72	-83	-48	15.72	26	Manuf. A	2.4GHz
789	-77	-93	-63	20.38	26	Manuf. A	2.4GHz
790	-61	-74	-52	8.98	26	Manuf. A	2.4GHz
791	-82	-96	-72	8.32	26	Manuf. A	2.4GHz
792	-49	-51	-46	0.02	26	Manuf. A	2.4GHz
793	-72	-79	-55	17.57	26	Manuf. A	2.4GHz
794	-79	-88	-70	4.42	26	Manuf. A	2.4GHz
795	-67	-87	-42	85.6	26	Manuf. A	2.4GHz
796	-60	-91	-46	1.07	26	Manuf. A	2.4GHz
797	-65	-68	-63	0.07	25	Manuf. A	2.4GHz
798	-79	-92	-56	57.09	25	Manuf. A	2.4GHz
799	-58	-78	-39	50.72	25	Manuf. A	2.4GHz
800	-46	-66	-35	26.58	25	Manuf. A	2.4GHz
801	-71	-85	-65	17.16	25	Manuf. A	2.4GHz
802	-68	-78	-60	9.9	25	Manuf. A	2.4GHz
803	-67	-80	-62	5.55	25	Manuf. A	2.4GHz
804	-82	-93	-73	11.6	25	Manuf. A	2.4GHz
805	-71	-94	-47	56.25	25	Manuf. A	2.4GHz
806	-63	-75	-53	25.77	25	Manuf. A	2.4GHz
807	-61	-69	-49	5.22	25	Manuf. A	5GHz
808	-74	-78	-53	11.58	25	Manuf. A	2.4GHz
809	-79	-89	-66	12.18	25	Manuf. A	2.4GHz
810	-49	-60	-38	8.05	24	Manuf. A	2.4GHz
811	-79	-84	-48	25.69	24	Manuf. A	2.4GHz
812	-71	-89	-60	16	24	Manuf. A	5GHz
813	-58	-72	-49	15.92	24	Manuf. A	2.4GHz
814	-32	-37	-27	4.98	24	Manuf. A	2.4GHz
815	-49	-56	-42	5.47	24	Manuf. A	2.4GHz
816	-64	-78	-48	19.14	24	Manuf. A	2.4GHz
817	-69	-71	-67	0.51	24	Manuf. A	2.4GHz
818	-70	-89	-51	31.17	24	Manuf. A	5GHz
819	-67	-73	-60	3.83	24	Manuf. A	2.4GHz
820	-80	-87	-65	12.98	24	Manuf. A	2.4GHz
821	-74	-85	-56	6.99	24	Manuf. A	5GHz
822	-66	-76	-58	9.32	23	Manuf. A	2.4GHz
823	-74	-81	-64	5.1	23	Manuf. A	2.4GHz
824	-72	-84	-61	29.32	23	Manuf. A	2.4GHz
825	-68	-69	-66	0.08	23	Manuf. A	2.4GHz
826	-42	-44	-41	0.18	23	Manuf. A	5GHz
827	-69	-71	-66	0.55	23	Manuf. A	2.4GHz
828	-88	-90	-85	0.88	23	Manuf. A	2.4GHz
829	-86	-92	-79	0	23	Manuf. A	2.4GHz
830	-57	-87	-45	40.38	23	Manuf. A	2.4GHz
831	-88	-90	-85	0.83	23	Manuf. A	2.4GHz
832	-73	-85	-64	2.65	23	Manuf. A	2.4GHz
833	-82	-95	-72	3.45	22	Manuf. A	2.4GHz
834	-49	-51	-47	0.6	22	Manuf. A	2.4GHz
835	-73	-82	-62	0	22	Manuf. A	2.4GHz
836	-75	-80	-72	0.49	22	Manuf. A	2.4GHz
837	-71	-80	-60	17.36	22	Manuf. A	2.4GHz
838	-60	-75	-50	16.59	22	Manuf. A	2.4GHz
839	-79	-80	-77	0.03	22	Manuf. A	2.4GHz
840	-62	-70	-45	17.75	22	Manuf. A	2.4GHz
841	-47	-67	-44	12.08	22	Manuf. A	2.4GHz
842	-53	-57	-50	0.4	22	Manuf. A	2.4GHz
843	-79	-87	-68	4.32	22	Manuf. A	2.4GHz
844	-75	-89	-58	2.48	22	Manuf. A	5GHz
845	-63	-65	-61	0.44	22	Manuf. A	2.4GHz
846	-67	-69	-66	0.13	22	Manuf. A	2.4GHz
847	-74	-90	-66	19.67	22	Manuf. A	2.4GHz
848	-56	-62	-52	1.56	22	Manuf. A	2.4GHz
849	-41	-42	-39	0.15	22	Manuf. A	2.4GHz
850	-56	-59	-55	0.25	21	Manuf. A	2.4GHz
851	-52	-57	-50	2.65	21	Manuf. A	2.4GHz
852	-60	-67	-48	7.2	21	Manuf. A	2.4GHz
853	-61	-68	-49	12.56	21	Manuf. A	2.4GHz
854	-58	-61	-55	0.48	21	Manuf. A	2.4GHz
855	-71	-84	-60	23.62	21	Manuf. A	2.4GHz
856	-62	-74	-49	33.13	21	Manuf. A	2.4GHz
857	-53	-76	-45	37.8	21	Manuf. A	2.4GHz
858	-75	-77	-73	0.32	21	Manuf. A	5GHz
859	-31	-33	-29	0.56	21	Manuf. A	2.4GHz
860	-58	-62	-53	1.33	21	Manuf. A	2.4GHz
861	-63	-72	-56	5.43	21	Manuf. A	2.4GHz
862	-67	-89	-49	90.6	20	Manuf. A	5GHz
863	-42	-52	-36	0.4	20	Manuf. A	2.4GHz
864	-49	-68	-37	38.15	20	Manuf. A	2.4GHz
865	-66	-77	-39	27.15	20	Manuf. A	2.4GHz
866	-84	-89	-57	31.68	20	Manuf. A	5GHz
867	-70	-79	-63	15.96	20	Manuf. A	2.4GHz
868	-74	-83	-57	19.24	20	Manuf. A	2.4GHz
869	-44	-59	-37	13.54	20	Manuf. A	2.4GHz
870	-89	-92	-85	1.38	20	Manuf. A	5GHz
871	-62	-73	-54	7.86	20	Manuf. A	2.4GHz
872	-74	-78	-69	0.19	20	Manuf. A	2.4GHz
873	-88	-91	-84	0.19	20	Manuf. A	2.4GHz
874	-86	-89	-80	1.81	20	Manuf. A	2.4GHz
875	-85	-89	-80	1.74	20	Manuf. A	2.4GHz
876	-80	-92	-69	8.82	20	Manuf. A	5GHz
877	-59	-66	-49	0.84	20	Manuf. A	2.4GHz
878	-77	-93	-73	6.82	20	Manuf. A	2.4GHz
879	-79	-83	-76	1.99	20	Manuf. A	2.4GHz
880	-39	-42	-37	0.37	20	Manuf. A	2.4GHz
881	-85	-89	-79	1.55	20	Manuf. A	2.4GHz
882	-59	-72	-36	67.57	20	Manuf. A	2.4GHz
883	-80	-92	-65	12.2	20	Manuf. A	5GHz
884	-69	-89	-27	107.54	20	Manuf. A	2.4GHz
885	-74	-79	-68	2.14	20	Manuf. A	2.4GHz
886	-75	-83	-63	3.8	20	Manuf. A	2.4GHz
887	-53	-61	-46	3.95	20	Manuf. A	2.4GHz
888	-76	-89	-59	54.04	20	Manuf. A	2.4GHz
889	-75	-87	-58	21.13	20	Manuf. A	2.4GHz
890	-79	-89	-69	2.22	20	Manuf. A	5GHz
891	-61	-81	-48	47.5	20	Manuf. A	2.4GHz
892	-68	-92	-44	129.88	19	Manuf. A	2.4GHz
893	-62	-83	-50	27.94	19	Manuf. A	2.4GHz
894	-64	-71	-53	17.49	19	Manuf. A	2.4GHz
895	-53	-59	-47	0	19	Manuf. A	5GHz
896	-53	-57	-50	2.24	19	Manuf. A	2.4GHz
897	-72	-94	-51	78.73	19	Manuf. A	2.4GHz
898	-70	-76	-61	8.59	19	Manuf. A	2.4GHz
899	-87	-90	-83	1.12	19	Manuf. A	2.4GHz
900	-63	-70	-58	6.24	19	Manuf. A	2.4GHz
901	-59	-70	-50	20.73	19	Manuf. A	2.4GHz
902	-77	-94	-53	42.93	19	Manuf. A	2.4GHz
903	-59	-65	-42	0.05	19	Manuf. A	2.4GHz
904	-48	-52	-38	2.79	19	Manuf. A	5GHz
905	-67	-76	-52	25.21	18	Manuf. A	5GHz
906	-62	-82	-54	25.1	18	Manuf. A	2.4GHz
907	-66	-94	-38	176.47	18	Manuf. A	2.4GHz
908	-79	-85	-68	0.74	18	Manuf. A	5GHz
909	-78	-85	-62	0.2	18	Manuf. A	5GHz
910	-71	-75	-69	0.58	18	Manuf. A	2.4GHz
911	-63	-71	-54	13.62	18	Manuf. A	2.4GHz
912	-64	-71	-54	0.49	18	Manuf. A	2.4GHz
913	-50	-75	-46	13.91	18	Manuf. A	2.4GHz
914	-72	-86	-65	14.98	18	Manuf. A	2.4GHz
915	-76	-87	-63	12.18	18	Manuf. A	2.4GHz
916	-55	-62	-48	6.63	18	Manuf. A	2.4GHz
917	-86	-93	-72	14.44	17	Manuf. A	5GHz
918	-85	-89	-84	0.63	17	Manuf. A	5GHz
919	-65	-79	-57	17.79	17	Manuf. A	2.4GHz
920	-71	-76	-62	6.88	17	Manuf. A	2.4GHz
921	-73	-76	-68	1.96	17	Manuf. A	2.4GHz
922	-59	-65	-53	4.03	17	Manuf. A	2.4GHz
923	-90	-93	-88	1.72	17	Manuf. A	5GHz
924	-73	-86	-61	16.38	17	Manuf. A	2.4GHz
925	-81	-87	-76	8.65	17	Manuf. A	2.4GHz
926	-65	-81	-60	2.28	17	Manuf. A	2.4GHz
927	-85	-91	-72	11.09	17	Manuf. A	2.4GHz
928	-71	-91	-58	18.35	17	Manuf. A	2.4GHz
929	-71	-71	-69	0.33	17	Manuf. A	2.4GHz
930	-87	-94	-77	14.79	17	Manuf. A	2.4GHz
931	-69	-77	-62	9.72	17	Manuf. A	2.4GHz
932	-76	-86	-65	15.68	17	Manuf. A	2.4GHz
933	-44	-45	-44	0.07	17	Manuf. A	5GHz
934	-65	-69	-60	2.41	16	Manuf. A	2.4GHz
935	-76	-92	-53	38.82	16	Manuf. A	5GHz
936	-59	-64	-51	10.93	16	Manuf. A	2.4GHz
937	-84	-100	-48	0	16	Manuf. A	5GHz
938	-43	-46	-41	0.46	16	Manuf. A	2.4GHz
939	-87	-92	-80	7.43	16	Manuf. A	2.4GHz
940	-68	-85	-50	1.87	16	Manuf. A	2.4GHz
941	-74	-94	-59	46.09	16	Manuf. A	2.4GHz
942	-81	-90	-72	15.76	16	Manuf. A	5GHz
943	-78	-81	-75	0	16	Manuf. A	2.4GHz
944	-63	-64	-61	0.23	16	Manuf. A	2.4GHz
945	-68	-71	-65	1.44	15	Manuf. A	2.4GHz
946	-71	-72	-69	0.15	15	Manuf. A	5GHz
947	-67	-92	-44	89.92	15	Manuf. A	2.4GHz
948	-86	-93	-75	16.33	15	Manuf. A	2.4GHz
949	-69	-78	-59	17.14	15	Manuf. A	2.4GHz
950	-78	-85	-72	0.54	15	Manuf. A	2.4GHz
951	-82	-89	-78	6.96	15	Manuf. A	2.4GHz
952	-61	-66	-45	12.92	15	Manuf. A	2.4GHz
953	-64	-81	-55	7.37	15	Manuf. A	5GHz
954	-63	-70	-44	27.17	15	Manuf. A	2.4GHz
955	-55	-78	-43	25.02	15	Manuf. A	2.4GHz
956	-60	-75	-52	27.75	15	Manuf. A	2.4GHz
957	-57	-60	-48	0.07	14	Manuf. A	2.4GHz
958	-67	-74	-54	11.79	14	Manuf. A	5GHz
959	-57	-61	-55	1.34	14	Manuf. A	2.4GHz
960	-58	-70	-49	7.17	14	Manuf. A	2.4GHz
961	-60	-64	-52	4.6	14	Manuf. A	2.4GHz
962	-65	-71	-52	22.47	14	Manuf. A	2.4GHz
963	-81	-85	-77	3	14	Manuf. A	2.4GHz
964	-81	-90	-70	11.07	14	Manuf. A	2.4GHz
965	-86	-90	-81	5.14	14	Manuf. A	2.4GHz
966	-93	-95	-91	0.05	14	Manuf. A	2.4GHz
967	-65	-68	-61	0.69	14	Manuf. A	2.4GHz
968	-74	-86	-54	0.78	14	Manuf. A	2.4GHz
969	-63	-80	-50	31.15	14	Manuf. A	2.4GHz
970	-87	-89	-84	1.13	14	Manuf. A	5GHz
971	-67	-85	-49	99.12	14	Manuf. A	2.4GHz
972	-63	-80	-49	32.24	14	Manuf. A	2.4GHz
973	-63	-71	-54	10.7	14	Manuf. A	2.4GHz
974	-77	-82	-72	3.42	14	Manuf. A	2.4GHz
975	-60	-90	-49	51.79	14	Manuf. A	5GHz
976	-43	-47	-40	2.56	13	Manuf. A	2.4GHz
977	-45	-48	-44	0.95	13	Manuf. A	2.4GHz
978	-58	-69	-43	56.26	13	Manuf. A	2.4GHz
979	-72	-94	-43	215.32	13	Manuf. A	2.4GHz
980	-49	-53	-44	6.09	13	Manuf. A	2.4GHz
981	-63	-74	-58	8.19	13	Manuf. A	2.4GHz
982	-72	-85	-66	10.09	13	Manuf. A	5GHz
983	-85	-93	-53	72.1	13	Manuf. A	5GHz
984	-43	-45	-37	3.21	13	Manuf. A	5GHz
985	-67	-70	-64	3.27	13	Manuf. A	2.4GHz
986	-67	-85	-48	73.05	13	Manuf. A	2.4GHz
987	-71	-93	-63	30.79	13	Manuf. A	2.4GHz
988	-66	-70	-64	0.05	13	Manuf. A	2.4GHz
989	-71	-75	-69	1.35	13	Manuf. A	2.4GHz
990	-82	-88	-68	11.31	13	Manuf. A	5GHz
991	-48	-51	-46	0.57	13	Manuf. A	2.4GHz
992	-59	-60	-58	0.27	13	Manuf. A	2.4GHz
993	-63	-95	-46	64.44	13	Manuf. A	2.4GHz
994	-69	-76	-65	2.83	13	Manuf. A	2.4GHz
995	-80	-83	-76	3.44	13	Manuf. A	2.4GHz
996	-49	-55	-46	1.01	13	Manuf. A	2.4GHz
997	-55	-57	-52	0.06	13	Manuf. A	2.4GHz
998	-80	-91	-59	50.78	13	Manuf. A	2.4GHz
999	-63	-80	-49	39.13	13	Manuf. A	2.4GHz
1000	-66	-85	-56	25.64	13	Manuf. A	2.4GHz
1001	-75	-76	-73	0.52	13	Manuf. A	2.4GHz
1002	-63	-79	-53	0	13	Manuf. A	2.4GHz
1003	-78	-90	-64	14.75	13	Manuf. A	2.4GHz
1004	-63	-71	-54	19.79	13	Manuf. A	5GHz
1005	-68	-69	-66	0.75	13	Manuf. A	2.4GHz
1006	-67	-87	-60	45.59	13	Manuf. A	2.4GHz
1007	-89	-93	-88	1.47	12	Manuf. A	5GHz
1008	-55	-66	-46	15.56	12	Manuf. A	2.4GHz
1009	-63	-66	-60	1.29	12	Manuf. A	2.4GHz
1010	-61	-75	-50	21.11	12	Manuf. A	2.4GHz
1011	-68	-73	-66	1.86	12	Manuf. A	2.4GHz
1012	-74	-84	-52	74.21	12	Manuf. A	5GHz
1013	-77	-86	-73	7.1	12	Manuf. A	2.4GHz
1014	-72	-84	-62	23.91	12	Manuf. A	2.4GHz
1015	-67	-88	-42	76.18	12	Manuf. A	2.4GHz
1016	-82	-84	-81	0.74	12	Manuf. A	2.4GHz
1017	-75	-90	-61	6.78	12	Manuf. A	5GHz
1018	-77	-83	-63	23.92	12	Manuf. A	2.4GHz
1019	-56	-63	-37	43.23	12	Manuf. A	2.4GHz
1020	-59	-61	-57	0	12	Manuf. A	2.4GHz
1021	-83	-85	-80	0	12	Manuf. A	2.4GHz
1022	-86	-89	-84	1.45	12	Manuf. A	2.4GHz
1023	-54	-63	-29	63.58	12	Manuf. A	2.4GHz
1024	-75	-88	-63	40.41	12	Manuf. A	2.4GHz
1025	-77	-92	-52	107.94	12	Manuf. A	5GHz
1026	-73	-93	-57	104.05	12	Manuf. A	2.4GHz
1027	-64	-82	-41	9.04	12	Manuf. A	2.4GHz
1028	-46	-53	-40	2.28	12	Manuf. A	2.4GHz
1029	-80	-93	-62	0	12	Manuf. A	2.4GHz
1030	-82	-84	-81	0.04	12	Manuf. A	5GHz
1031	-71	-74	-68	1.29	12	Manuf. A	2.4GHz
1032	-81	-86	-74	11	12	Manuf. A	2.4GHz
1033	-70	-91	-57	58.29	12	Manuf. A	2.4GHz
1034	-81	-93	-76	10.9	12	Manuf. A	2.4GHz
1035	-68	-72	-64	1.65	12	Manuf. A	5GHz
1036	-51	-58	-45	0	12	Manuf. A	2.4GHz
1037	-70	-78	-58	0	12	Manuf. A	2.4GHz
1038	-46	-56	-32	16.81	12	Manuf. A	2.4GHz
1039	-72	-73	-71	0.06	12	Manuf. A	2.4GHz
1040	-50	-55	-47	2.69	12	Manuf. A	2.4GHz
1041	-68	-87	-55	62.65	12	Manuf. A	2.4GHz
1042	-57	-64	-51	4.15	12	Manuf. A	2.4GHz
1043	-78	-83	-50	61.2	12	Manuf. A	2.4GHz
1044	-75	-92	-64	6.42	12	Manuf. A	2.4GHz
1045	-74	-92	-57	8.63	12	Manuf. A	2.4GHz
1046	-56	-57	-55	0.17	12	Manuf. A	2.4GHz
1047	-75	-84	-67	0	12	Manuf. A	2.4GHz
1048	-73	-80	-63	0	12	Manuf. A	2.4GHz
1049	-67	-73	-65	2.22	12	Manuf. A	2.4GHz
1050	-65	-76	-48	0.27	11	Manuf. A	2.4GHz
1051	-48	-56	-40	7.12	11	Manuf. A	2.4GHz
1052	-73	-74	-72	0.23	11	Manuf. A	2.4GHz
1053	-84	-85	-83	0.11	11	Manuf. A	2.4GHz
1054	-81	-82	-79	0.41	11	Manuf. A	2.4GHz
1055	-85	-92	-73	20.99	11	Manuf. A	2.4GHz
1056	-63	-71	-59	5.26	11	Manuf. A	2.4GHz
1057	-85	-89	-77	8.38	11	Manuf. A	2.4GHz
1058	-67	-73	-61	8.57	11	Manuf. A	5GHz
1059	-64	-69	-62	2.94	11	Manuf. A	2.4GHz
1060	-55	-57	-53	0	11	Manuf. A	5GHz
1061	-90	-92	-88	0.68	11	Manuf. A	2.4GHz
1062	-82	-83	-81	0.14	11	Manuf. A	2.4GHz
1063	-76	-80	-74	0	11	Manuf. A	2.4GHz
1064	-68	-72	-66	1.54	11	Manuf. A	5GHz
1065	-55	-65	-44	7.5	11	Manuf. A	2.4GHz
1066	-75	-93	-64	17.61	11	Manuf. A	2.4GHz
1067	-54	-55	-52	0.15	11	Manuf. A	2.4GHz
1068	-61	-67	-57	4.13	11	Manuf. A	2.4GHz
1069	-67	-71	-64	2.03	11	Manuf. A	2.4GHz
1070	-63	-69	-53	0.47	11	Manuf. A	2.4GHz
1071	-74	-83	-67	15.17	10	Manuf. A	2.4GHz
1072	-74	-84	-62	0	10	Manuf. A	2.4GHz
1073	-59	-61	-57	0.07	10	Manuf. A	2.4GHz
1074	-64	-75	-35	98.71	10	Manuf. A	2.4GHz
1075	-87	-89	-84	2.08	10	Manuf. A	2.4GHz
1076	-93	-94	-92	0.05	10	Manuf. A	2.4GHz
1077	-82	-87	-76	0	10	Manuf. A	2.4GHz
1078	-56	-57	-55	0.19	10	Manuf. A	2.4GHz
1079	-72	-73	-70	0.38	10	Manuf. A	2.4GHz
1080	-60	-65	-55	3.21	10	Manuf. A	2.4GHz
1081	-64	-77	-46	102.15	10	Manuf. A	2.4GHz
1082	-65	-72	-60	10.85	10	Manuf. A	2.4GHz
1083	-61	-63	-57	0.91	10	Manuf. A	2.4GHz
1084	-76	-87	-67	3.75	10	Manuf. A	2.4GHz
1085	-58	-92	-47	138.98	10	Manuf. A	2.4GHz
1086	-76	-95	-34	182.74	10	Manuf. A	2.4GHz
1087	-76	-77	-75	0.08	10	Manuf. A	2.4GHz
1088	-67	-83	-52	27.1	10	Manuf. A	2.4GHz
1089	-61	-72	-49	31.85	10	Manuf. A	2.4GHz
1090	-81	-83	-77	3.22	9	Manuf. A	5GHz
1091	-55	-62	-45	24.08	9	Manuf. A	2.4GHz
1092	-50	-53	-47	0.33	9	Manuf. A	2.4GHz
1093	-60	-66	-47	22.98	9	Manuf. A	2.4GHz
1094	-73	-83	-60	49.22	9	Manuf. A	2.4GHz
1095	-68	-82	-52	2.75	9	Manuf. A	2.4GHz
1096	-77	-78	-76	0	9	Manuf. A	2.4GHz
1097	-78	-78	-77	0.07	9	Manuf. A	2.4GHz
1098	-58	-59	-57	0.45	9	Manuf. A	2.4GHz
1099	-49	-85	-40	54.56	9	Manuf. A	2.4GHz
1100	-65	-85	-53	57.51	9	Manuf. A	2.4GHz
1101	-85	-87	-84	0.64	9	Manuf. A	2.4GHz
1102	-93	-95	-89	1.58	9	Manuf. A	2.4GHz
1103	-54	-68	-49	20.18	9	Manuf. A	2.4GHz
1104	-71	-72	-69	0	9	Manuf. A	2.4GHz
1105	-72	-75	-68	2.63	9	Manuf. A	2.4GHz
1106	-87	-87	-86	0	9	Manuf. A	2.4GHz
1107	-83	-87	-80	3.99	9	Manuf. A	2.4GHz
1108	-57	-59	-54	0	9	Manuf. A	2.4GHz
1109	-76	-84	-69	0.67	9	Manuf. A	2.4GHz
1110	-84	-89	-76	6.88	9	Manuf. A	5GHz
1111	-65	-68	-63	1.56	9	Manuf. A	2.4GHz
1112	-69	-85	-63	40.33	9	Manuf. A	2.4GHz
1113	-81	-88	-69	0	9	Manuf. A	5GHz
1114	-60	-83	-45	40.33	9	Manuf. A	2.4GHz
1115	-42	-55	-34	25.81	9	Manuf. A	2.4GHz
1116	-68	-70	-65	0.33	9	Manuf. A	2.4GHz
1117	-61	-62	-58	1.34	9	Manuf. A	2.4GHz
1118	-52	-53	-50	0.33	9	Manuf. A	2.4GHz
1119	-59	-66	-52	16.33	9	Manuf. A	2.4GHz
1120	-58	-60	-55	0.5	9	Manuf. A	2.4GHz
1121	-87	-88	-85	0.5	8	Manuf. A	5GHz
1122	-67	-86	-48	0	8	Manuf. A	2.4GHz
1123	-64	-67	-60	0	8	Manuf. A	2.4GHz
1124	-70	-74	-67	4.91	8	Manuf. A	2.4GHz
1125	-71	-85	-56	0	8	Manuf. A	5GHz
1126	-66	-86	-45	0	8	Manuf. A	2.4GHz
1127	-75	-76	-75	0.11	8	Manuf. A	2.4GHz
1128	-73	-92	-52	2.34	8	Manuf. A	5GHz
1129	-55	-76	-46	70.09	8	Manuf. A	2.4GHz
1130	-58	-76	-36	137.43	8	Manuf. A	2.4GHz
1131	-75	-81	-70	3	8	Manuf. A	2.4GHz
1132	-68	-78	-57	0	8	Manuf. A	2.4GHz
1133	-58	-59	-57	0.35	8	Manuf. A	2.4GHz
1134	-58	-59	-57	0.18	8	Manuf. A	2.4GHz
1135	-70	-85	-63	31.79	8	Manuf. A	5GHz
1136	-74	-85	-69	16.9	8	Manuf. A	2.4GHz
1137	-84	-85	-82	0.38	8	Manuf. A	2.4GHz
1138	-75	-77	-72	1.61	8	Manuf. A	5GHz
1139	-61	-68	-53	22.87	8	Manuf. A	2.4GHz
1140	-82	-84	-81	1.27	8	Manuf. A	2.4GHz
1141	-94	-94	-93	0	8	Manuf. A	2.4GHz
1142	-75	-76	-74	0.25	8	Manuf. A	2.4GHz
1143	-64	-79	-57	30.92	8	Manuf. A	2.4GHz
1144	-60	-70	-53	11.93	8	Manuf. A	2.4GHz
1145	-82	-83	-80	0	8	Manuf. A	2.4GHz
1146	-66	-81	-53	0.5	8	Manuf. A	5GHz
1147	-83	-91	-74	0	8	Manuf. A	2.4GHz
1148	-60	-61	-59	0.56	8	Manuf. A	2.4GHz
1149	-79	-86	-66	18.27	8	Manuf. A	5GHz
1150	-81	-92	-71	36.78	8	Manuf. A	2.4GHz
1151	-74	-91	-58	57.73	8	Manuf. A	2.4GHz
1152	-63	-68	-57	0	8	Manuf. A	2.4GHz
1153	-73	-83	-62	21.98	8	Manuf. A	2.4GHz
1154	-64	-68	-60	2.12	8	Manuf. A	2.4GHz
1155	-71	-74	-67	2.95	8	Manuf. A	2.4GHz
1156	-58	-68	-50	14.91	8	Manuf. A	2.4GHz
1157	-64	-76	-54	27.73	8	Manuf. A	2.4GHz
1158	-81	-85	-76	6.31	8	Manuf. A	5GHz
1159	-47	-49	-43	2.38	8	Manuf. A	2.4GHz
1160	-89	-90	-88	0	8	Manuf. A	5GHz
1161	-56	-57	-54	0	8	Manuf. A	2.4GHz
1162	-57	-68	-46	0	8	Manuf. A	2.4GHz
1163	-85	-86	-83	0	8	Manuf. A	5GHz
1164	-77	-77	-76	0	8	Manuf. A	5GHz
1165	-67	-73	-60	5.28	8	Manuf. A	2.4GHz
1166	-75	-78	-73	2.16	8	Manuf. A	2.4GHz
1167	-61	-65	-57	0.81	8	Manuf. A	5GHz
1168	-56	-57	-55	0	8	Manuf. A	2.4GHz
1169	-58	-61	-55	1.63	8	Manuf. A	2.4GHz
1170	-77	-88	-53	102.88	8	Manuf. A	2.4GHz
1171	-53	-59	-41	30.5	8	Manuf. A	2.4GHz
1172	-71	-75	-67	1.96	8	Manuf. A	2.4GHz
1173	-70	-73	-67	3.34	8	Manuf. A	5GHz
1174	-63	-65	-60	2.37	7	Manuf. A	2.4GHz
1175	-60	-71	-53	29.58	7	Manuf. A	2.4GHz
1176	-87	-93	-81	11.98	7	Manuf. A	5GHz
1177	-72	-75	-68	0	7	Manuf. A	2.4GHz
1178	-73	-78	-69	6.38	7	Manuf. A	5GHz
1179	-92	-95	-86	10.39	7	Manuf. A	2.4GHz
1180	-62	-67	-56	0	7	Manuf. A	2.4GHz
1181	-64	-67	-61	0	7	Manuf. A	2.4GHz
1182	-53	-54	-52	0	7	Manuf. A	2.4GHz
1183	-61	-64	-60	1.5	7	Manuf. A	5GHz
1184	-72	-84	-64	58.86	7	Manuf. A	2.4GHz
1185	-90	-92	-87	0	7	Manuf. A	5GHz
1186	-52	-52	-51	0.07	7	Manuf. A	2.4GHz
1187	-81	-81	-80	0.1	7	Manuf. A	2.4GHz
1188	-54	-58	-49	7.41	7	Manuf. A	2.4GHz
1189	-64	-72	-60	12.15	7	Manuf. A	2.4GHz
1190	-81	-92	-75	27.01	7	Manuf. A	2.4GHz
1191	-76	-84	-66	17.51	7	Manuf. A	2.4GHz
1192	-80	-94	-69	0	7	Manuf. A	2.4GHz
1193	-54	-59	-44	18.21	7	Manuf. A	2.4GHz
1194	-78	-92	-62	37.86	7	Manuf. A	2.4GHz
1195	-62	-66	-53	0.89	7	Manuf. A	2.4GHz
1196	-62	-63	-60	0.9	7	Manuf. A	2.4GHz
1197	-70	-73	-67	1.75	7	Manuf. A	5GHz
1198	-67	-67	-66	0.08	6	Manuf. A	2.4GHz
1199	-56	-61	-51	8.33	6	Manuf. A	2.4GHz
1200	-74	-79	-70	4.82	6	Manuf. A	2.4GHz
1201	-72	-81	-62	27.93	6	Manuf. A	5GHz
1202	-60	-64	-58	4.84	6	Manuf. A	2.4GHz
1203	-72	-85	-67	26.23	6	Manuf. A	2.4GHz
1204	-67	-69	-64	2.26	6	Manuf. A	2.4GHz
1205	-35	-35	-34	0.08	6	Manuf. A	2.4GHz
1206	-81	-82	-79	0.94	6	Manuf. A	2.4GHz
1207	-83	-84	-83	0.16	6	Manuf. A	2.4GHz
1208	-68	-84	-59	68.56	6	Manuf. A	2.4GHz
1209	-54	-68	-35	121.27	6	Manuf. A	2.4GHz
1210	-62	-68	-56	14.96	6	Manuf. A	2.4GHz
1211	-64	-72	-49	54.64	6	Manuf. A	2.4GHz
1212	-52	-57	-44	17.67	6	Manuf. A	2.4GHz
1213	-81	-91	-70	36.75	6	Manuf. A	2.4GHz
1214	-53	-65	-46	41.78	6	Manuf. A	2.4GHz
1215	-35	-36	-33	0.73	6	Manuf. A	2.4GHz
1216	-60	-63	-58	2.62	6	Manuf. A	2.4GHz
1217	-59	-72	-50	55.89	6	Manuf. A	2.4GHz
1218	-78	-80	-76	0	6	Manuf. A	2.4GHz
1219	-56	-61	-53	8.93	6	Manuf. A	2.4GHz
1220	-67	-68	-66	0.46	6	Manuf. A	5GHz
1221	-56	-67	-50	30.93	6	Manuf. A	2.4GHz
1222	-73	-91	-55	82.07	6	Manuf. A	2.4GHz
1223	-88	-88	-87	0	6	Manuf. A	2.4GHz
1224	-61	-71	-55	25.22	6	Manuf. A	2.4GHz
1225	-72	-76	-67	8.12	6	Manuf. A	2.4GHz
1226	-93	-94	-91	0	6	Manuf. A	2.4GHz
1227	-63	-89	-53	89.13	6	Manuf. A	5GHz
1228	-72	-77	-69	7.34	6	Manuf. A	2.4GHz
1229	-69	-72	-63	3.63	6	Manuf. A	2.4GHz
1230	-54	-57	-51	3.38	6	Manuf. A	2.4GHz
1231	-53	-60	-47	13.26	6	Manuf. A	2.4GHz
1232	-52	-56	-45	14.89	6	Manuf. A	2.4GHz
1233	-67	-70	-65	2.28	5	Manuf. A	5GHz
1234	-75	-79	-70	8.72	5	Manuf. A	2.4GHz
1235	-66	-90	-41	360.15	5	Manuf. A	2.4GHz
1236	-65	-67	-63	2.4	5	Manuf. A	2.4GHz
1237	-43	-45	-41	2.18	5	Manuf. A	2.4GHz
1238	-71	-73	-68	3.75	5	Manuf. A	2.4GHz
1239	-64	-66	-63	0.78	5	Manuf. A	2.4GHz
1240	-63	-64	-62	0.6	5	Manuf. A	2.4GHz
1241	-68	-68	-67	0.15	5	Manuf. A	2.4GHz
1242	-61	-64	-58	5.4	5	Manuf. A	2.4GHz
1243	-48	-48	-47	0.15	5	Manuf. A	2.4GHz
1244	-90	-91	-88	1.35	5	Manuf. A	5GHz
1245	-63	-64	-61	1.35	5	Manuf. A	5GHz
1246	-61	-68	-54	29.4	5	Manuf. A	5GHz
1247	-82	-88	-76	21.6	5	Manuf. A	2.4GHz
1248	-83	-84	-81	1.35	5	Manuf. A	5GHz
1249	-48	-50	-46	2.4	5	Manuf. A	2.4GHz
1250	-59	-65	-53	16.86	5	Manuf. A	2.4GHz
1251	-64	-66	-62	1.47	5	Manuf. A	2.4GHz
1252	-70	-77	-62	33.75	5	Manuf. A	2.4GHz
1253	-82	-84	-79	3.75	5	Manuf. A	2.4GHz
1254	-62	-65	-58	7.35	5	Manuf. A	2.4GHz
1255	-86	-89	-83	5.4	5	Manuf. A	2.4GHz
1256	-72	-75	-68	7.35	5	Manuf. A	2.4GHz
1257	-76	-80	-71	12.15	5	Manuf. A	5GHz
1258	-76	-80	-72	9.6	5	Manuf. A	2.4GHz
1259	-52	-57	-47	15	5	Manuf. A	2.4GHz
1260	-86	-87	-84	1.35	5	Manuf. A	2.4GHz
1261	-81	-81	-80	0.1	5	Manuf. A	5GHz
1262	-60	-68	-51	43.35	5	Manuf. A	2.4GHz
1263	-55	-59	-51	9.6	5	Manuf. A	2.4GHz
1264	-84	-85	-83	0.6	5	Manuf. A	2.4GHz
1265	-87	-91	-82	12.15	5	Manuf. A	2.4GHz
1266	-88	-90	-86	1.6	5	Manuf. A	5GHz
1267	-58	-60	-56	2.4	5	Manuf. A	2.4GHz
1268	-56	-60	-51	12.15	5	Manuf. A	5GHz
1269	-72	-73	-71	0.6	5	Manuf. A	2.4GHz
1270	-47	-47	-46	0.15	5	Manuf. A	2.4GHz
1271	-72	-72	-71	0.15	5	Manuf. A	2.4GHz
1272	-56	-59	-53	5.4	5	Manuf. A	2.4GHz
1273	-79	-80	-78	0.6	5	Manuf. A	5GHz
1274	-87	-90	-84	5.4	5	Manuf. A	2.4GHz
1275	-84	-85	-84	0.08	5	Manuf. A	2.4GHz
1276	-89	-90	-88	0.6	5	Manuf. A	5GHz
1277	-75	-76	-73	1.35	5	Manuf. A	5GHz
1278	-62	-64	-59	3.39	5	Manuf. A	2.4GHz
1279	-56	-57	-54	1.7	5	Manuf. A	2.4GHz
1280	-67	-77	-60	28.9	5	Manuf. A	2.4GHz
1281	-50	-51	-48	1.35	5	Manuf. A	2.4GHz
1282	-55	-59	-52	4.9	5	Manuf. A	2.4GHz
1283	-52	-53	-50	0.56	5	Manuf. A	2.4GHz
1284	-72	-76	-68	9.6	5	Manuf. A	2.4GHz
1285	-75	-75	-74	0.15	5	Manuf. A	2.4GHz
1286	-64	-68	-61	6.19	5	Manuf. A	2.4GHz
1287	-51	-62	-35	12.33	250	Manuf. B	2.4GHz
1288	-46	-72	-28	20.27	240	Manuf. B	2.4GHz
1289	-48	-56	-38	2.8	231	Manuf. B	5GHz
1290	-63	-90	0	58.58	210	Manuf. B	2.4GHz
1291	-57	-82	0	32.06	205	Manuf. B	2.4GHz
1292	-37	-41	-32	0.42	186	Manuf. B	2.4GHz
1293	-55	-60	-48	1.4	182	Manuf. B	2.4GHz
1294	-64	-70	-54	3.27	181	Manuf. B	5GHz
1295	-65	-78	-44	31.89	180	Manuf. B	2.4GHz
1296	-72	-79	0	25.47	177	Manuf. B	2.4GHz
1297	-43	-58	-37	8.26	176	Manuf. B	5GHz
1298	-64	-85	-39	55.38	174	Manuf. B	2.4GHz
1299	-66	-92	-44	31.29	174	Manuf. B	2.4GHz
1300	-68	-86	-49	28.18	174	Manuf. B	2.4GHz
1301	-76	-92	-57	30.63	174	Manuf. B	5GHz
1302	-60	-80	-26	41.91	174	Manuf. B	2.4GHz
1303	-64	-81	-40	63.94	173	Manuf. B	2.4GHz
1304	-69	-85	-42	9.88	173	Manuf. B	2.4GHz
1305	-63	-74	-51	9.35	172	Manuf. B	5GHz
1306	-63	-79	0	73.83	171	Manuf. B	2.4GHz
1307	-46	-51	-44	0.18	171	Manuf. B	2.4GHz
1308	-55	-65	-47	6.31	170	Manuf. B	2.4GHz
1309	-66	-87	-44	20.9	170	Manuf. B	2.4GHz
1310	-66	-84	-40	47.72	169	Manuf. B	2.4GHz
1311	-71	-88	-50	55.91	169	Manuf. B	2.4GHz
1312	-80	-86	-73	4.05	167	Manuf. B	2.4GHz
1313	-35	-46	0	38.65	166	Manuf. B	5GHz
1314	-73	-80	-44	12.93	166	Manuf. B	5GHz
1315	-61	-68	-55	2.64	164	Manuf. B	2.4GHz
1316	-68	-79	-55	9.4	163	Manuf. B	2.4GHz
1317	-63	-87	0	61.74	162	Manuf. B	2.4GHz
1318	-61	-83	-27	35.4	161	Manuf. B	2.4GHz
1319	-73	-88	-40	46.26	161	Manuf. B	2.4GHz
1320	-47	-85	-17	102.65	161	Manuf. B	2.4GHz
1321	-52	-64	0	111.89	160	Manuf. B	2.4GHz
1322	-59	-75	-39	27.21	159	Manuf. B	2.4GHz
1323	-81	-89	-36	22.33	159	Manuf. B	2.4GHz
1324	-69	-91	-50	38.93	157	Manuf. B	5GHz
1325	-61	-65	-56	0.97	153	Manuf. B	2.4GHz
1326	-51	-60	-46	0.58	153	Manuf. B	2.4GHz
1327	-58	-75	-44	13.33	152	Manuf. B	5GHz
1328	-59	-81	-41	27.77	152	Manuf. B	2.4GHz
1329	-52	-60	-41	6.54	152	Manuf. B	2.4GHz
1330	-71	-91	-37	79.16	151	Manuf. B	2.4GHz
1331	-63	-91	-43	40.35	151	Manuf. B	2.4GHz
1332	-69	-84	-57	21	146	Manuf. B	5GHz
1333	-64	-91	-40	75.14	145	Manuf. B	2.4GHz
1334	-74	-91	-46	45.28	143	Manuf. B	2.4GHz
1335	-50	-88	-35	64.28	139	Manuf. B	2.4GHz
1336	-67	-81	-56	24.98	139	Manuf. B	5GHz
1337	-71	-83	-51	17.3	138	Manuf. B	2.4GHz
1338	-80	-87	-61	5.8	138	Manuf. B	2.4GHz
1339	-63	-75	-44	13.36	135	Manuf. B	2.4GHz
1340	-70	-91	-52	57.65	133	Manuf. B	5GHz
1341	-55	-64	-50	2.7	132	Manuf. B	2.4GHz
1342	-48	-88	-38	27.91	132	Manuf. B	2.4GHz
1343	-82	-92	-60	28.21	129	Manuf. B	5GHz
1344	-65	-91	-44	51.86	128	Manuf. B	5GHz
1345	-75	-91	0	93.75	127	Manuf. B	5GHz
1346	-49	-57	-40	7.04	127	Manuf. B	2.4GHz
1347	-53	-72	-44	11.02	126	Manuf. B	2.4GHz
1348	-71	-91	-47	25.76	123	Manuf. B	5GHz
1349	-53	-69	-42	8.26	122	Manuf. B	2.4GHz
1350	-49	-56	-45	3.38	115	Manuf. B	2.4GHz
1351	-77	-82	-71	1.05	113	Manuf. B	2.4GHz
1352	-75	-91	-42	68.12	112	Manuf. B	2.4GHz
1353	-78	-85	-74	2.51	112	Manuf. B	2.4GHz
1354	-47	-54	-42	2.29	111	Manuf. B	2.4GHz
1355	-64	-71	-54	2.28	111	Manuf. B	2.4GHz
1356	-53	-70	-44	24.23	108	Manuf. B	2.4GHz
1357	-41	-69	-25	49.28	106	Manuf. B	2.4GHz
1358	-61	-74	-50	5.63	106	Manuf. B	2.4GHz
1359	-68	-89	-51	40.44	103	Manuf. B	5GHz
1360	-49	-80	-38	23.26	102	Manuf. B	2.4GHz
1361	-64	-73	-42	12.43	100	Manuf. B	2.4GHz
1362	-45	-54	-42	3.11	99	Manuf. B	5GHz
1363	-46	-57	0	125.58	96	Manuf. B	2.4GHz
1364	-61	-76	-31	51.81	96	Manuf. B	2.4GHz
1365	-70	-79	-57	2.95	95	Manuf. B	2.4GHz
1366	-47	-61	-35	8.94	94	Manuf. B	2.4GHz
1367	-69	-83	0	67.52	93	Manuf. B	2.4GHz
1368	-87	-92	0	69.98	90	Manuf. B	2.4GHz
1369	-62	-83	-36	33.18	88	Manuf. B	2.4GHz
1370	-47	-73	0	77.38	87	Manuf. B	2.4GHz
1371	-60	-89	-39	52.71	87	Manuf. B	5GHz
1372	-88	-92	-78	4.73	87	Manuf. B	2.4GHz
1373	-60	-67	-49	10.31	86	Manuf. B	2.4GHz
1374	-51	-54	-47	0.59	84	Manuf. B	5GHz
1375	-63	-69	-58	1.61	81	Manuf. B	2.4GHz
1376	-61	-85	-44	20.24	80	Manuf. B	2.4GHz
1377	-49	-55	-43	3.18	79	Manuf. B	2.4GHz
1378	-40	-76	0	290.85	78	Manuf. B	2.4GHz
1379	-44	-48	-41	0.33	77	Manuf. B	2.4GHz
1380	-70	-95	0	276.22	77	Manuf. B	2.4GHz
1381	-65	-88	-47	39.53	77	Manuf. B	5GHz
1382	-61	-87	-40	15.44	73	Manuf. B	5GHz
1383	-58	-85	-42	21.99	72	Manuf. B	5GHz
1384	-66	-86	-50	32.47	72	Manuf. B	2.4GHz
1385	-57	-59	-55	0.1	72	Manuf. B	2.4GHz
1386	-50	-57	-47	1.34	70	Manuf. B	2.4GHz
1387	-43	-63	0	287.25	68	Manuf. B	2.4GHz
1388	-68	-85	-45	74.07	68	Manuf. B	2.4GHz
1389	-50	-74	-33	44.69	67	Manuf. B	2.4GHz
1390	-61	-82	-36	42.34	67	Manuf. B	2.4GHz
1391	-66	-74	-61	2.47	67	Manuf. B	5GHz
1392	-60	-70	-52	6.41	66	Manuf. B	2.4GHz
1393	-71	-81	-58	12.95	66	Manuf. B	5GHz
1394	-65	-85	-41	75.49	64	Manuf. B	2.4GHz
1395	-17	-20	-16	0.18	64	Manuf. B	2.4GHz
1396	-66	-94	0	47.06	63	Manuf. B	2.4GHz
1397	-76	-79	-72	0.97	63	Manuf. B	2.4GHz
1398	-50	-95	-25	67.05	62	Manuf. B	2.4GHz
1399	-63	-71	-58	1.71	62	Manuf. B	2.4GHz
1400	-70	-86	-56	14.87	62	Manuf. B	5GHz
1401	-58	-66	-54	4.44	62	Manuf. B	2.4GHz
1402	-67	-81	-49	23.3	62	Manuf. B	2.4GHz
1403	-66	-77	-52	8.22	61	Manuf. B	2.4GHz
1404	-67	-88	-38	90.65	61	Manuf. B	2.4GHz
1405	-64	-82	-48	9.94	61	Manuf. B	2.4GHz
1406	-71	-81	-39	1.81	58	Manuf. B	2.4GHz
1407	-36	-39	-34	0.55	58	Manuf. B	2.4GHz
1408	-57	-63	-31	7.83	57	Manuf. B	2.4GHz
1409	-57	-85	-44	34.6	57	Manuf. B	2.4GHz
1410	-64	-77	-40	35.6	55	Manuf. B	2.4GHz
1411	-58	-66	-54	4.83	55	Manuf. B	2.4GHz
1412	-68	-73	0	69.1	55	Manuf. B	5GHz
1413	-34	-40	-32	1.1	52	Manuf. B	2.4GHz
1414	-55	-63	-48	1.53	51	Manuf. B	5GHz
1415	-63	-67	-57	2.28	51	Manuf. B	2.4GHz
1416	-69	-86	-49	67.32	50	Manuf. B	2.4GHz
1417	-73	-90	-58	21.64	50	Manuf. B	5GHz
1418	-51	-72	0	39.53	48	Manuf. B	2.4GHz
1419	-33	-40	0	49.02	48	Manuf. B	5GHz
1420	-39	-60	-28	13.36	47	Manuf. B	5GHz
1421	-42	-79	-27	41.69	47	Manuf. B	2.4GHz
1422	-60	-70	-53	6.32	47	Manuf. B	5GHz
1423	-65	-72	-54	11.4	47	Manuf. B	2.4GHz
1424	-60	-93	-41	79.43	46	Manuf. B	2.4GHz
1425	-31	-35	-25	0.85	41	Manuf. B	2.4GHz
1426	-50	-52	-46	2.04	41	Manuf. B	2.4GHz
1427	-69	-84	-56	16.3	40	Manuf. B	2.4GHz
1428	-71	-75	-66	2.25	39	Manuf. B	2.4GHz
1429	-60	-66	-57	2	39	Manuf. B	2.4GHz
1430	-53	-68	-32	12.46	37	Manuf. B	2.4GHz
1431	-29	-31	-28	0.21	36	Manuf. B	2.4GHz
1432	-55	-72	-38	6.43	35	Manuf. B	2.4GHz
1433	-59	-71	-51	6.46	34	Manuf. B	2.4GHz
1434	-58	-59	-57	0.15	34	Manuf. B	5GHz
1435	-60	-63	-56	0.59	33	Manuf. B	2.4GHz
1436	-74	-76	-73	0.28	31	Manuf. B	5GHz
1437	-56	-61	-51	2.74	31	Manuf. B	5GHz
1438	-68	-79	-62	3.43	30	Manuf. B	2.4GHz
1439	-36	-37	-35	0.19	30	Manuf. B	2.4GHz
1440	-46	-67	-36	20.95	29	Manuf. B	2.4GHz
1441	-62	-71	-55	10.93	28	Manuf. B	2.4GHz
1442	-64	-90	-53	59.02	27	Manuf. B	5GHz
1443	-74	-78	-69	0.99	27	Manuf. B	5GHz
1444	-64	-70	-40	39.59	27	Manuf. B	2.4GHz
1445	-57	-61	-53	0.53	25	Manuf. B	2.4GHz
1446	-72	-75	-71	0.04	25	Manuf. B	2.4GHz
1447	-44	-53	-38	10.59	23	Manuf. B	5GHz
1448	-87	-89	-82	1.47	23	Manuf. B	2.4GHz
1449	-59	-71	-50	35.72	22	Manuf. B	2.4GHz
1450	-55	-72	0	117.11	21	Manuf. B	2.4GHz
1451	-27	-55	0	13	21	Manuf. B	2.4GHz
1452	-60	-77	-42	37.33	21	Manuf. B	2.4GHz
1453	-89	-92	-84	2.35	21	Manuf. B	2.4GHz
1454	-75	-94	0	420.76	21	Manuf. B	2.4GHz
1455	-52	-58	-46	11.3	19	Manuf. B	5GHz
1456	-50	-50	-49	0	18	Manuf. B	2.4GHz
1457	-44	-65	-39	27	18	Manuf. B	2.4GHz
1458	-47	-85	-35	100.78	17	Manuf. B	2.4GHz
1459	-69	-70	-68	0.05	17	Manuf. B	5GHz
1460	-65	-71	-60	1.6	17	Manuf. B	5GHz
1461	-31	-32	-30	0.12	17	Manuf. B	2.4GHz
1462	-65	-72	-54	0.06	16	Manuf. B	2.4GHz
1463	-46	-48	-43	1.8	16	Manuf. B	2.4GHz
1464	-59	-78	-53	39.75	16	Manuf. B	2.4GHz
1465	-54	-58	-49	0	15	Manuf. B	2.4GHz
1466	-68	-83	-59	0.23	15	Manuf. B	5GHz
1467	-55	-68	-38	0.42	14	Manuf. B	2.4GHz
1468	-53	-60	-41	15.84	14	Manuf. B	5GHz
1469	-30	-78	0	0	13	Manuf. B	2.4GHz
1470	-51	-62	-40	35.83	12	Manuf. B	2.4GHz
1471	-69	-71	-67	0.51	12	Manuf. B	2.4GHz
1472	-59	-80	-49	36.97	12	Manuf. B	2.4GHz
1473	-49	-55	-43	4.34	12	Manuf. B	2.4GHz
1474	-88	-92	-83	2.02	12	Manuf. B	2.4GHz
1475	-43	-45	-40	0.83	12	Manuf. B	2.4GHz
1476	-51	-70	-40	46.11	11	Manuf. B	2.4GHz
1477	-80	-85	-78	3.27	11	Manuf. B	2.4GHz
1478	-65	-83	-55	62.24	11	Manuf. B	5GHz
1479	-63	-73	-44	44	11	Manuf. B	2.4GHz
1480	-46	-51	-41	5.32	10	Manuf. B	2.4GHz
1481	-31	-35	-26	0	10	Manuf. B	2.4GHz
1482	-80	-83	-74	5.73	10	Manuf. B	2.4GHz
1483	-77	-78	-76	0	10	Manuf. B	2.4GHz
1484	-43	-44	-43	0.07	10	Manuf. B	5GHz
1485	-43	-45	-40	0	10	Manuf. B	2.4GHz
1486	-56	-64	-49	21.42	9	Manuf. B	2.4GHz
1487	-62	-71	-55	20.4	9	Manuf. B	2.4GHz
1488	-74	-87	-61	18.78	9	Manuf. B	2.4GHz
1489	-67	-80	-55	36.97	9	Manuf. B	5GHz
1490	-53	-58	-50	6.17	8	Manuf. B	5GHz
1491	-54	-58	-49	6.59	8	Manuf. B	2.4GHz
1492	-76	-87	-65	51.86	7	Manuf. B	2.4GHz
1493	-79	-80	-78	0.52	7	Manuf. B	2.4GHz
1494	-74	-81	-70	14.18	7	Manuf. B	2.4GHz
1495	-50	-53	-45	7.21	7	Manuf. B	2.4GHz
1496	-75	-84	-70	17.53	7	Manuf. B	5GHz
1497	-86	-87	-85	0.67	6	Manuf. B	2.4GHz
1498	-38	-40	-37	0	6	Manuf. B	2.4GHz
1499	-40	-42	-37	4.17	6	Manuf. B	2.4GHz
1500	-61	-71	-51	66.67	6	Manuf. B	5GHz
1501	-65	-75	-44	169.13	5	Manuf. B	2.4GHz
1502	-23	-26	-22	0	5	Manuf. B	2.4GHz
1503	-49	-64	-41	52.07	5	Manuf. B	2.4GHz
1504	-61	-71	-51	0	5	Manuf. B	5GHz
1505	-65	-66	-56	3.58	5	Manuf. B	2.4GHz
1506	-61	-92	-38	38.57	169	Manuf. C	5GHz
1507	-43	-51	-37	1.27	167	Manuf. C	2.4GHz
1508	-51	-70	0	45.82	166	Manuf. C	2.4GHz
1509	-66	-86	-39	31.31	166	Manuf. C	2.4GHz
1510	-68	-74	-61	0.89	165	Manuf. C	2.4GHz
1511	-60	-78	-42	48.48	165	Manuf. C	5GHz
1512	-59	-79	-43	22.36	165	Manuf. C	2.4GHz
1513	-51	-55	-49	0.52	165	Manuf. C	2.4GHz
1514	-64	-87	-42	34.01	165	Manuf. C	2.4GHz
1515	-42	-62	-33	7.75	165	Manuf. C	2.4GHz
1516	-58	-81	-42	38.95	165	Manuf. C	2.4GHz
1517	-43	-46	-40	0.25	165	Manuf. C	2.4GHz
1518	-40	-69	-10	56.04	164	Manuf. C	2.4GHz
1519	-35	-39	-29	0.57	163	Manuf. C	2.4GHz
1520	-59	-78	-41	28.91	163	Manuf. C	2.4GHz
1521	-53	-72	-37	29.93	158	Manuf. C	2.4GHz
1522	-43	-59	-31	8.74	156	Manuf. C	2.4GHz
1523	-58	-88	0	81.96	153	Manuf. C	2.4GHz
1524	-53	-70	-39	26.1	146	Manuf. C	2.4GHz
1525	-12	-25	0	7.14	146	Manuf. C	2.4GHz
1526	-67	-80	-40	26.76	130	Manuf. C	5GHz
1527	-59	-71	-51	14	129	Manuf. C	2.4GHz
1528	-62	-74	-43	16.03	126	Manuf. C	2.4GHz
1529	-40	-51	-23	14.13	116	Manuf. C	2.4GHz
1530	-39	-47	-30	7	115	Manuf. C	2.4GHz
1531	-63	-83	0	238.86	111	Manuf. C	5GHz
1532	-57	-78	-35	57.32	107	Manuf. C	2.4GHz
1533	-53	-59	0	0.45	106	Manuf. C	2.4GHz
1534	-1	-41	0	26.93	104	Manuf. C	2.4GHz
1535	-81	-91	0	27.38	103	Manuf. C	2.4GHz
1536	-52	-68	-41	3.98	102	Manuf. C	5GHz
1537	-68	-81	-48	26.9	101	Manuf. C	2.4GHz
1538	-49	-64	-31	8.56	100	Manuf. C	2.4GHz
1539	-66	-76	-51	6.45	99	Manuf. C	5GHz
1540	-74	-76	-70	0.36	85	Manuf. C	2.4GHz
1541	-56	-70	-46	3.79	78	Manuf. C	2.4GHz
1542	-51	-70	0	26.77	72	Manuf. C	2.4GHz
1543	-71	-88	-39	54.54	71	Manuf. C	5GHz
1544	-54	-66	0	73.13	69	Manuf. C	5GHz
1545	-56	-82	-44	14.39	63	Manuf. C	5GHz
1546	-69	-86	-48	62.73	62	Manuf. C	2.4GHz
1547	-64	-77	-50	8.87	60	Manuf. C	2.4GHz
1548	-51	-61	-45	2.36	54	Manuf. C	2.4GHz
1549	-48	-54	0	0.29	52	Manuf. C	2.4GHz
1550	-84	-90	0	127.56	51	Manuf. C	2.4GHz
1551	-67	-84	-50	41.26	51	Manuf. C	2.4GHz
1552	-57	-59	-56	0.04	49	Manuf. C	5GHz
1553	-53	-67	-36	34.03	46	Manuf. C	2.4GHz
1554	-45	-51	-40	2.3	46	Manuf. C	2.4GHz
1555	-55	-63	-46	2.33	45	Manuf. C	5GHz
1556	-73	-88	-61	28.37	45	Manuf. C	5GHz
1557	-50	-71	-44	14.75	44	Manuf. C	2.4GHz
1558	-39	-41	-35	0.54	39	Manuf. C	2.4GHz
1559	-51	-53	-46	0.28	36	Manuf. C	5GHz
1560	-50	-54	-45	0.78	36	Manuf. C	5GHz
1561	-22	-58	0	25.86	35	Manuf. C	2.4GHz
1562	-46	-56	0	60.64	35	Manuf. C	2.4GHz
1563	-34	-37	-30	0.96	34	Manuf. C	2.4GHz
1564	-55	-65	-43	8.82	34	Manuf. C	2.4GHz
1565	-58	-70	-27	1.83	29	Manuf. C	2.4GHz
1566	-86	-88	-85	0.14	28	Manuf. C	5GHz
1567	-51	-57	-46	5.77	26	Manuf. C	2.4GHz
1568	-70	-84	-56	27.42	24	Manuf. C	5GHz
1569	-59	-71	-49	22.69	24	Manuf. C	5GHz
1570	-77	-82	-71	3.07	23	Manuf. C	5GHz
1571	-43	-46	-41	0.39	23	Manuf. C	2.4GHz
1572	-67	-78	-56	2.34	19	Manuf. C	5GHz
1573	-32	-34	-30	0.05	19	Manuf. C	2.4GHz
1574	-55	-59	-51	3.61	18	Manuf. C	2.4GHz
1575	-77	-88	-49	70.5	18	Manuf. C	5GHz
1576	-25	-63	0	7.79	16	Manuf. C	2.4GHz
1577	-50	-52	-44	2.25	16	Manuf. C	2.4GHz
1578	-70	-75	-67	1.24	15	Manuf. C	2.4GHz
1579	-38	-39	-38	0.09	15	Manuf. C	5GHz
1580	-83	-89	-62	14.19	15	Manuf. C	2.4GHz
1581	-55	-64	-39	12.02	13	Manuf. C	2.4GHz
1582	-35	-41	-29	14.53	13	Manuf. C	2.4GHz
1583	-51	-57	-50	0.28	13	Manuf. C	2.4GHz
1584	-69	-77	-43	20.65	12	Manuf. C	2.4GHz
1585	-50	-54	-42	2.94	12	Manuf. C	2.4GHz
1586	-62	-64	-58	1.73	10	Manuf. C	2.4GHz
1587	-31	-31	-30	0.16	10	Manuf. C	5GHz
1588	-66	-73	-60	12.47	8	Manuf. C	5GHz
1589	-60	-65	-57	6.44	8	Manuf. C	2.4GHz
1590	-55	-59	-48	6.55	8	Manuf. C	5GHz
1591	-60	-63	-54	9.27	7	Manuf. C	2.4GHz
1592	-59	-63	-56	5.85	7	Manuf. C	2.4GHz
1593	-53	-54	-53	0.13	7	Manuf. C	5GHz
1594	-81	-89	-61	22.23	6	Manuf. C	2.4GHz
1595	-39	-40	-35	3.94	6	Manuf. C	2.4GHz
